# Supplementary material for: Derivation of the Gait Deviation Index for Spinal Cord Injury
Source: Front Bioeng Biotechnol. 2022 Jul 6;10:874074. doi: 10.3389/fbioe.2022.874074 (PMC9299068; doi:10.3389/fbioe.2022.874074)
Supplement: Supplementary file 1 [file DataSheet1.xlsx]

## Sheet: Instructions
Worksheet to calculate the gait deviation index for spinal cord injury (SCI-GDI)
Instructions to use this file
All kinematic data used for this file must:
a) Include the following nine (9) joint/segment kinematics, in order: pelvic tilt, pelvic obliquity, pelvic rotation, hip flex/extension, hip aduction/abduction, hip rotation, knee flex/extension, ankle dorsi/plantarflexion, foot progression angle
b) Be sampled every 2%, from 0% to 100% of the gait cycle: 51 samples for each one of the nine (9) joint/segment kinematics. In total, 459 data.
Follow these steps to calculate the SCI-GDI:
1. Enter kinematics from your control subjects in the "Control subjects" sheet. Maximum control samples are 446, if you use fewer, replace the remaining cells with zeros (0). Do not leave blank cells.
2. Enter kinematics from the subject you want to calculate the SCI-GDI in the "SCI-GDI Calculations" sheet, in column Y.
3. The SCI-GDI is displayed in the "SCI-GDI Calculations" sheet in cell AF12.
Notes:
Some parts of this worsheet are protected to avoid accidental modification of key data used to obtain the SCI-GDI (SCI basis and average features of HNP control subject), but users can copy these data from the file.
The addendum provided has the same structure that the one provided to compute the GDI but with our SCI basis and adult control data. The original worksheet to compute the GDI was released by Schwartz and Rozumalski (2008).
References
Schwartz, M., and A. Rozumalski. 2008. "The gait deviation index: a new comprehensive index of gait pathology." Gait & Posture 28: 351-357
For questions or support please write to:
dherrerav@externas.sescam.jccm.es
Diana Sofía Herrera Valenzuela, MSc.
Biomedical engineer
Hospital Nacional de Parapléjicos
Toledo, Spain

## Sheet: Control subjects
	control1	control2	control3	control4	control5	control6	control7	control8	control9	control10	control11	control12	control13	control14	control15	control16	control17	control18	control19	control20	control21	control22	control23	control24	control25	control26	control27	control28	control29	control30	control31	control32	control33	control34	control35	control36	control37	control38	control39	control40	control41	control42	control43	control44	control45	control46	control47	control48	control49
Pelvis Ant/Pst	9.72937	8.15259	9.52968	7.52279	9.42498	13.9098	14.6252	13.6554	14.067	12.2466	15.2215	11.4729	12.3305	13.5407	11.6976	13.1852	11.4466	13.3634	13.2258	13.7673	11.9579	9.72694	10.891	7.86584	7.72833	8.59644	9.20523	11.1448	9.10145	9.95085	9.89571	9.45726	9.88712	8.70697	15.571	13.3054	13.1081	12.92	8.76878	7.38714	7.58419	8.11667	5.33575	12.0855	13.0432	11.3355	12.0449	12.778	9.48391
Pelvis Ant/Pst	9.60193	7.63652	9.44185	7.43514	9.13988	13.9381	14.2929	13.4983	13.9967	12.0277	15.1942	11.5197	12.0612	13.5264	11.3559	13.0351	11.4882	13.1071	13.081	13.6014	11.738	9.62577	10.5584	7.69239	7.5559	8.24579	8.85404	10.599	8.52943	10.0078	9.81598	9.44958	9.93576	8.82373	15.2478	13.3291	13.0405	13.0701	8.8734	7.49994	7.61359	8.02838	5.48526	11.7828	12.3963	10.6307	11.3625	12.4691	9.20905
Pelvis Ant/Pst	9.14416	6.84115	9.09502	7.1518	8.47655	13.6876	13.4237	12.8965	13.6818	11.5375	15.4595	11.5629	11.6793	13.3773	11.3551	12.6199	11.2608	12.501	12.5777	13.0495	11.4857	9.04071	10.237	7.86046	7.01573	7.57528	8.2842	10.0435	7.66382	9.76041	9.762	9.27752	9.92774	8.72739	14.7281	13.1619	12.7477	13.0261	9.1851	7.62617	7.60749	7.79374	5.46906	11.3512	11.8842	10.1072	10.1775	12.0397	8.64027
Pelvis Ant/Pst	8.72296	6.36009	8.7173	7.21571	8.01409	13.7653	13.5867	12.7932	14.0391	11.2116	15.8777	11.7408	11.6446	13.3229	11.8983	12.4019	10.8687	12.3281	12.2693	12.8898	11.4676	8.23129	10.1286	8.80975	6.71283	6.75379	7.48527	9.73456	7.00473	9.57828	9.96966	9.1379	9.89776	8.39454	14.4887	13.1608	12.6679	13.19	9.36457	7.8223	8.00213	7.93533	5.59032	11.4087	11.9515	10.1411	9.91228	11.9856	8.57781
Pelvis Ant/Pst	8.33971	5.92912	8.12851	7.33157	7.67653	13.7041	13.8767	13.0544	14.9479	10.5653	16.4963	12.1272	11.9119	13.5144	12.4233	12.6173	10.2681	12.5807	12.2073	12.9663	11.6873	7.95913	10.3148	10.0863	7.49243	7.21084	7.23672	10.0387	6.90464	9.55237	10.1663	8.92297	10.0059	8.31839	14.8007	13.4641	12.8463	13.8416	9.03085	8.00312	8.3412	7.89344	5.93152	11.5966	12.0902	10.3874	10.2086	11.958	8.86355
Pelvis Ant/Pst	7.73216	5.26204	7.42145	7.02425	7.15807	13.013	13.2409	12.5559	14.0509	9.58589	16.8551	12.3568	12.1693	13.7497	12.7822	12.706	9.60492	12.3739	11.4202	12.5543	11.8255	8.28413	10.3818	10.9072	8.50287	8.5386	7.8265	10.9966	7.29409	9.64722	10.3523	8.95628	10.0732	8.40261	14.5438	14.4512	13.379	14.4228	8.83563	7.81248	8.02918	7.34348	5.80064	11.5592	11.9829	10.4969	10.054	11.575	8.93691
Pelvis Ant/Pst	7.24091	4.79564	6.78996	6.53291	6.71078	12.3336	12.6645	10.9228	12.8601	9.30723	16.3566	12.3409	12.1811	13.3272	12.6975	12.482	9.12712	11.9281	11.3835	12.1632	11.814	8.53633	10.2618	10.9047	8.55259	9.51728	8.7979	11.4574	8.14718	9.43282	10.2762	9.20931	10.1367	8.32582	13.6005	15.1565	14.1448	13.9515	8.68782	7.44557	7.31468	6.61116	5.38789	11.5026	11.8675	10.352	9.84022	11.264	8.60983
Pelvis Ant/Pst	6.97725	4.58636	6.32523	6.12149	6.47794	12.8339	13.022	10.8213	13.2037	10.3283	15.2463	11.9922	11.7701	12.2077	12.2434	12.6589	10.0478	12.2323	12.3439	12.6164	11.7353	8.64443	10.0681	10.3972	8.16464	10.0392	9.28577	11.6483	8.78716	8.78923	9.9735	9.03069	10.1562	8.07446	12.8876	15.1849	14.5403	13.3091	8.15671	6.80944	6.86541	5.8561	4.8801	11.4727	11.7227	9.94019	9.51449	11.1916	8.56128
Pelvis Ant/Pst	6.75038	4.58354	6.20306	5.93651	6.49467	12.9246	13.6982	12.843	14.3027	12.076	14.6968	11.26	11.2169	11.4189	11.151	13.0575	11.0019	12.836	13.2263	13.3477	11.5543	8.93122	9.93862	9.77029	8.62179	10.3705	9.60022	11.8018	9.18187	8.49119	9.94651	8.75808	10.057	7.83039	13.3396	14.5857	14.1619	13.0815	7.73281	6.2572	6.45104	5.20197	4.49156	11.3759	11.4398	9.19368	8.84505	11.1956	8.94375
Pelvis Ant/Pst	6.65088	4.88895	6.47936	5.98771	6.6382	13.0176	14.2754	14.4838	15.3272	12.6601	15.1442	10.8614	10.796	11.8991	10.4223	13.5473	11.5921	13.2464	13.7637	13.8933	11.4964	9.50022	10.0261	9.46748	9.12223	10.6851	10.0069	11.9243	9.57146	8.95374	10.4356	9.16803	10.229	7.96239	14.0834	13.9368	13.8615	12.7802	7.76106	6.13995	6.33951	5.35188	4.3335	11.1708	11.1599	8.62344	8.5649	11.0094	9.25711
Pelvis Ant/Pst	6.74958	5.40231	6.77041	6.09856	6.92017	14.2101	14.7661	15.5314	15.9989	12.6535	15.8013	10.8472	10.8142	12.5574	10.2829	13.9871	12.2667	13.4934	14.067	14.2922	11.6142	10.0628	10.2521	9.23726	9.87474	11.2955	10.5881	12.3334	10.5081	9.26881	11.2838	10.1786	10.9208	8.50447	14.4625	13.3832	12.9428	12.7741	8.16891	6.45259	6.61819	5.8218	4.55293	11.0096	10.9991	8.71937	8.74291	10.8761	9.37721
Pelvis Ant/Pst	6.87125	5.89162	6.97252	6.17567	7.20831	15.8302	15.0706	15.7251	16.375	13.0779	16.0047	11.1644	11.1891	13.0786	10.7933	14.1561	12.7016	13.6965	14.3808	14.3986	11.9242	10.6755	10.675	9.56047	10.5333	12.2516	11.7004	13.1984	11.8025	9.647	11.8637	10.7195	11.5351	9.40587	14.6711	13.5554	12.2929	13.0167	8.5793	6.96594	7.02821	6.2029	5.0023	11.3584	11.36	9.22011	9.56846	11.046	9.58572
Pelvis Ant/Pst	7.05161	6.31777	7.16912	6.33335	7.43281	15.9981	15.3544	16.1595	16.6257	13.3507	16.588	11.9196	11.9961	13.6742	11.5716	14.1079	12.9074	13.7664	14.5071	14.318	12.1657	10.9934	11.0279	10.4591	11.1738	13.0132	12.6234	13.8657	12.9473	9.84048	12.395	11.3049	12.2706	9.99742	14.8707	13.9744	12.6246	13.4771	9.06156	7.32691	7.28965	6.73251	5.47988	11.7686	11.8558	9.53347	10.7459	11.2315	9.75937
Pelvis Ant/Pst	7.28769	6.66409	7.36987	6.62984	7.6709	15.9801	15.4639	16.6414	16.7259	13.3933	17.416	12.5235	12.658	14.3454	12.7957	13.9767	13.0087	13.6636	14.5442	14.1776	12.396	11.3592	11.373	11.1991	11.7613	13.401	13.1511	14.432	13.4664	9.87727	12.8986	11.7426	12.8298	10.5707	15.0556	14.5266	12.974	13.9716	9.38841	7.75437	7.40013	7.20721	6.13529	12.21	11.9953	10.2602	11.2965	11.2098	9.80527
Pelvis Ant/Pst	7.4343	6.64475	7.45891	7.00601	7.84293	16.1658	15.4917	16.7477	16.8318	13.308	17.7967	13.0112	13.3423	14.8294	13.6626	13.8886	13.0386	13.5733	14.4897	14.0594	12.6296	11.5092	11.6549	12.0562	11.9425	13.5313	13.3741	14.5713	13.7995	9.847	13.046	12.0004	13.0592	11.1388	15.1153	15.0003	13.4119	14.3688	9.53421	8.0569	7.41869	7.44443	6.4935	12.8557	12.0479	11.0441	11.2795	11.5382	9.72301
Pelvis Ant/Pst	7.46563	6.49386	7.42405	7.30391	7.78586	16.1335	15.4838	16.578	16.8533	13.2167	17.9067	13.1146	13.6306	14.98	14.4932	14.0016	13.0137	13.64	14.3464	14.0528	12.6813	11.5192	11.8118	12.4981	11.7296	13.5148	13.4196	14.4265	13.8922	9.91356	13.0293	11.9453	13.1528	11.32	15.0299	15.3485	13.6779	14.4577	9.48648	8.15511	7.30742	7.53917	6.73479	12.7821	12.0693	10.777	10.9643	11.6043	9.62008
Pelvis Ant/Pst	7.47545	6.38846	7.35557	7.46722	7.57048	15.9422	15.3762	16.2944	16.7989	13.1305	17.7154	12.9997	13.6856	14.9785	14.9166	14.2604	13.1087	13.7974	14.2886	14.1909	12.5586	11.4451	11.7394	12.1567	11.4946	13.3241	13.1924	14.036	13.6805	10.0367	12.9083	11.7324	13.1322	11.3406	14.7502	15.4438	13.475	14.2968	9.32823	8.11338	7.10028	7.41004	6.7474	12.6921	11.954	10.7111	10.8292	11.3221	9.61103
Pelvis Ant/Pst	7.50284	6.34783	7.31874	7.50793	7.40834	15.7087	15.3229	15.982	16.727	13.1761	17.593	12.767	13.6368	14.7367	15.1792	14.4719	13.4345	13.9473	14.4082	14.5885	12.3887	11.398	11.5826	11.5105	11.1736	12.9617	12.8605	13.5671	13.4005	10.122	12.681	11.6187	13.0041	11.2426	14.5697	15.3761	13.2814	13.9762	9.08777	7.93222	6.92834	7.24091	6.67346	12.9193	12.0276	11.0848	10.9212	11.3664	9.85166
Pelvis Ant/Pst	7.55344	6.38651	7.34008	7.78571	7.19788	15.4989	15.4642	15.928	16.7222	13.3647	17.5989	12.3374	13.6218	14.4719	15.2194	14.4447	13.65	13.8838	14.6585	14.7889	12.2419	11.6215	11.4408	10.795	10.362	12.8642	12.8313	13.1629	12.966	10.0239	12.1127	11.4927	12.7574	11.0363	14.502	15.2534	13.0461	13.727	8.98474	7.82498	6.80635	7.02298	6.53764	13.0761	12.1334	11.3052	10.9058	11.6192	10.2946
Pelvis Ant/Pst	7.52337	6.63815	7.40301	8.20299	6.99589	15.5472	15.6815	15.9751	16.7846	13.8749	17.2137	11.9258	13.5638	14.3602	15.0272	14.2937	13.6436	13.6171	14.5413	14.586	12.2237	11.8451	11.4604	10.2925	9.27519	13.0598	12.7314	12.5964	12.4038	9.90477	11.4851	11.3006	12.549	10.5332	14.6008	15.2164	12.8365	13.409	8.98597	7.81698	6.87336	6.92028	6.39419	13.0149	12.1603	11.2143	10.5841	11.8523	10.5196
Pelvis Ant/Pst	7.38049	6.69943	7.41488	8.28521	6.90019	15.6133	15.6062	15.9752	16.9181	14.2565	16.7783	11.3168	13.4346	14.1899	14.5982	14.0953	13.4919	13.2856	14.1575	14.2601	12.3465	12.0481	11.5612	8.95207	7.98387	13.2574	12.4077	12.0181	11.9668	9.81297	10.6223	11.1792	12.2762	10.0058	14.743	15.2343	12.6698	13.1702	8.99675	8.00376	7.06954	7.01259	6.33253	12.7412	12.0314	10.8158	10.041	11.8749	10.7626
Pelvis Ant/Pst	7.2347	6.54146	7.32087	8.18764	6.90179	15.6379	15.3532	15.859	17.0437	14.169	16.2284	10.9729	13.1466	13.9168	14.2364	13.8647	13.3214	12.9997	13.8259	13.9251	12.4562	12.1364	11.6774	6.49967	7.06629	13.4691	12.2663	11.5482	11.9467	9.83793	10.1238	11.2006	11.9876	9.52992	14.6607	15.1694	12.4856	12.954	8.99358	8.33893	7.2571	7.19702	6.3843	12.2724	11.5445	10.1261	9.49878	11.7053	10.9806
Pelvis Ant/Pst	7.20559	6.5581	7.16899	7.94609	6.93358	15.5446	14.865	15.5996	17.0512	13.8119	15.8319	10.7538	12.7991	13.6685	13.8853	13.6137	13.1346	12.7569	13.5701	13.6893	12.4458	12.1409	11.7821	5.76125	6.85822	13.5806	12.3851	11.1402	12.1748	10.0056	9.77872	10.9822	11.8261	9.03249	14.2955	14.9819	12.22	12.7526	8.98244	8.54736	7.56047	7.42742	6.57018	11.549	10.8253	9.39401	9.26457	11.3488	11.0703
Pelvis Ant/Pst	7.29862	6.66077	7.04789	7.86653	7.04339	15.2148	14.4169	15.0681	16.7795	13.6641	15.4306	10.748	12.1236	13.5657	13.4868	13.2566	12.7571	12.4069	13.3623	13.4765	12.3597	12.0378	11.8039	6.37954	7.07661	13.4114	12.48	11.3419	11.992	10.2716	9.52069	10.6646	11.8099	8.7918	13.9583	14.6148	12.0391	12.4486	8.97634	8.12535	7.7958	7.51261	6.75819	10.8756	10.4349	8.99501	9.37931	11.0087	11.0415
Pelvis Ant/Pst	7.43777	6.67449	6.98224	8.13941	7.25878	14.9232	14.3121	14.7415	16.1666	13.7714	15.3025	10.9906	11.6197	13.39	13.3098	12.9078	12.3932	12.0532	13.1753	12.9703	12.2289	11.7835	11.7426	6.21177	7.36703	12.913	12.2052	11.5917	11.3295	10.741	9.46022	10.5171	11.9473	8.93938	13.6447	13.6494	12.0124	12.1632	9.05771	7.66093	7.66404	7.54816	7.02379	10.7147	10.5758	9.05913	9.61745	10.8737	10.8481
Pelvis Ant/Pst	7.67862	6.57485	6.87334	8.36175	7.4162	14.7268	14.313	14.5438	15.6921	13.8396	15.2801	11.3004	11.2109	13.158	13.0489	12.4776	11.9527	11.7048	12.9225	12.5022	12.1384	11.446	11.5113	6.44038	7.44761	12.2659	11.3412	11.4024	10.3975	10.9553	9.48102	10.6797	12.1282	9.41007	13.4444	12.9102	12.1584	12.0568	9.29337	7.32434	7.29121	7.60212	7.10664	10.9379	10.8159	9.35528	10.3424	10.9337	10.5299
Pelvis Ant/Pst	7.80224	6.4743	6.68663	8.1536	7.40191	14.7104	14.112	14.2564	15.4982	13.55	15.2484	11.3992	11.1299	12.9059	12.7754	12.0279	11.6902	11.3525	12.5045	12.2282	12.0144	11.0802	11.2622	6.81041	7.31913	11.8029	10.2593	10.6195	9.69294	10.8183	9.45968	10.7675	11.916	9.85765	13.0204	12.7938	12.3138	12.0813	9.45208	7.6701	7.01553	7.48204	6.97209	11.0778	10.7685	9.522	10.6135	10.9074	10.2521
Pelvis Ant/Pst	7.74118	6.66914	6.62838	7.94083	7.30235	14.5027	14.1706	13.8184	15.1765	13.6371	15.2547	11.4479	11.3246	12.8906	12.7063	11.5173	11.4147	10.8694	11.7404	11.6625	11.6228	10.4707	10.9488	7.03082	7.1829	11.1913	9.22193	9.90706	8.9803	10.7533	9.45626	10.6048	11.6068	9.85485	12.636	12.8277	12.4503	12.172	9.58646	7.63312	6.81167	7.33215	7.02467	11.3879	10.9255	9.86765	10.227	11.0992	9.90214
Pelvis Ant/Pst	7.88401	7.07781	6.65225	8.00146	7.46481	13.9971	14.694	13.6241	15.2537	14.2868	15.5452	11.656	12.0461	13.1564	13.1995	10.637	10.9073	10.557	11.1155	11.3132	11.0909	10.2033	10.5266	7.27007	7.64009	10.4488	8.58256	8.93798	8.46946	10.9518	9.76141	10.572	11.709	9.59728	12.7939	12.9623	12.5949	12.5676	9.90924	7.35688	7.13252	7.50199	7.35964	11.8847	11.1581	10.4239	10.408	11.6131	9.61818
Pelvis Ant/Pst	8.10113	7.08877	6.43953	7.77792	7.8865	14.0653	14.6801	14.0016	16.0827	14.3024	15.9463	12.1409	12.5729	13.45	13.6964	10.5089	10.6051	10.7044	11.0784	11.4256	10.5007	10.2247	9.91576	7.94	8.31378	9.77486	8.29841	8.15508	8.36327	11.0146	10.0775	10.6902	12.0919	9.66986	13.2906	13.6029	12.8285	12.8569	10.099	7.53508	7.5485	7.83189	7.57199	11.9248	11.0546	10.6103	10.2676	11.8032	9.49937
Pelvis Ant/Pst	8.05515	6.49609	6.10883	7.07204	8.24015	14.6464	13.3716	14.1701	16.0407	13.516	16.4008	12.4205	12.9452	13.5146	14.0478	10.9411	10.4329	10.7698	11.1463	11.3019	10.4887	10.2541	9.7151	8.71609	8.95466	9.60362	8.82838	8.06671	8.80117	10.7978	10.0726	10.5616	12.1693	9.8923	13.4672	14.3253	12.9445	12.8467	9.72259	7.56529	7.49137	7.66768	7.21559	11.5277	10.7784	10.4498	10.1076	11.568	9.39864
Pelvis Ant/Pst	7.94021	6.0315	5.84916	6.69305	8.48543	14.5451	12.4357	13.4439	14.8644	12.4754	16.4013	12.4763	13.0393	13.4817	13.998	11.278	10.1821	10.8293	11.1447	10.9722	10.6594	10.2143	9.78081	9.2164	9.34002	9.76962	9.54467	8.82745	9.52214	10.4553	9.67144	10.2101	11.5798	9.86974	13.5388	14.4327	13.0573	12.7364	9.20868	7.26205	7.03815	7.27498	6.70222	11.3072	10.7277	10.4351	10.3408	11.4465	9.18571
Pelvis Ant/Pst	7.90694	5.99328	5.83868	6.69481	8.534	13.3184	12.5144	12.1512	13.5124	12.8269	15.7109	12.2222	12.7653	13.0684	13.6912	11.2768	10.1965	11.2478	11.4368	11.1534	10.731	10.175	9.88298	9.36581	9.14858	9.96159	9.82755	9.74446	9.78889	10.2996	9.1599	9.64696	11.0385	9.36415	13.892	14.0914	12.9746	12.4697	8.52845	6.76391	6.2972	6.63678	5.90426	11.3586	10.8472	10.5766	10.605	11.5303	9.056
Pelvis Ant/Pst	7.98397	6.12836	6.09151	6.87974	8.65038	12.3828	13.3228	11.9434	13.7693	13.4731	15.0041	11.4731	12.1847	12.3063	13.1342	11.2703	10.7414	11.7485	11.8106	11.7704	10.699	10.1092	9.78805	9.36011	9.01836	10.0474	9.97574	10.0256	9.74401	10.4236	8.8864	9.33419	10.7672	8.98497	14.3761	13.5541	12.4651	12.15	8.22194	6.33665	5.5937	6.17068	5.34192	11.4594	10.8965	10.6015	10.7669	11.6316	9.15854
Pelvis Ant/Pst	8.05259	6.28916	6.44621	7.02708	8.92314	12.5873	13.7543	12.5995	14.7638	13.8186	14.0234	10.7909	11.533	11.4714	12.7889	11.5651	11.3165	12.4279	12.1159	12.0104	10.6627	10.2065	9.59166	8.734	9.15882	10.1874	9.7351	10.214	9.66795	10.9636	9.21988	9.34305	11.21	8.94388	14.612	13.1061	12.0725	11.581	8.49445	5.98342	5.42101	6.1551	5.30953	11.6969	10.9811	10.716	10.9236	11.6553	9.42142
Pelvis Ant/Pst	8.04031	6.31723	6.7127	7.13118	9.21971	13.2886	14.2438	13.2636	15.3252	14.0874	13.3363	10.2982	11.0878	10.9946	12.5184	12.0221	11.3377	13.0659	12.5738	12.1825	10.6103	10.4031	9.50477	8.09472	9.64371	10.5619	9.55998	10.4547	9.69119	11.4958	10.2212	9.77836	11.7884	9.39939	14.6314	12.6568	11.9848	11.2213	9.16371	6.22369	5.63226	6.59676	5.75785	11.9213	11.263	10.7203	10.9522	11.8183	9.60555
Pelvis Ant/Pst	8.19719	6.34051	7.043	7.35312	9.23125	13.6903	14.7356	14.0609	15.6926	14.3683	12.8609	10.505	11.2548	11.1835	12.6535	12.4146	11.3404	13.4137	13.0015	12.6267	10.704	10.8121	9.73312	8.2823	10.5905	11.2376	10.2197	10.6858	9.98382	12.0672	11.0741	10.5707	12.5017	9.97982	14.534	12.6514	12.4149	11.3855	9.69237	6.71162	5.97348	7.1904	6.37491	11.6332	11.609	10.6496	11.3675	12.2641	9.8811
Pelvis Ant/Pst	8.56095	6.56646	7.49928	7.68035	9.20881	14.1043	14.9678	14.6158	16.3091	14.5776	12.9999	11.3965	12.1102	11.8988	13.1946	12.583	11.6668	13.5696	13.2918	12.9728	11.1441	11.1569	10.0889	8.75245	11.9417	12.041	10.9258	11.3555	10.7341	12.2521	11.7028	10.9365	12.7766	10.805	14.8294	12.9916	13.1003	12.0108	10.165	7.3787	6.2367	7.507	6.73608	11.8703	11.7607	10.7351	11.9392	12.2175	10.107
Pelvis Ant/Pst	9.00723	6.99679	8.04073	7.98719	9.43378	14.4906	15.0722	15.2046	16.5703	14.6408	13.7398	12.2823	13.0253	12.649	14.3089	12.6185	12.0465	13.6737	13.5286	13.2319	11.5593	11.4504	10.5044	8.8503	13.1426	12.6013	11.6784	12.3662	11.3577	12.2656	12.0582	10.9466	12.8265	11.217	15.273	13.4796	13.5908	12.7102	10.3107	7.85954	6.35466	7.71248	7.03097	12.2764	12.0003	10.2919	12.233	11.7954	9.71716
Pelvis Ant/Pst	9.40361	7.23668	8.5009	8.33811	9.80018	14.7642	14.9473	15.4553	16.4551	14.6211	14.6057	13.3697	14.193	13.4403	15.1838	12.4776	12.1502	13.4457	13.5838	13.1904	11.9084	11.4339	10.8925	9.20529	13.7402	12.778	12.0228	13.1082	11.7892	12.0993	12.094	10.7704	12.7207	11.4119	15.4137	13.9243	13.5227	13.1309	10.2041	8.05298	6.39673	7.69972	7.13609	12.4403	11.991	10.0085	12.177	11.6659	8.17626
Pelvis Ant/Pst	9.6599	7.50474	8.82216	8.60344	10.0621	14.9594	14.7098	15.335	16.147	14.4245	15.0409	13.8982	14.7706	14.2046	16.0909	12.5126	11.9965	13.4636	13.3524	12.9061	12.1259	11.1856	11.2953	9.94725	13.6165	12.4414	11.9997	13.7822	11.7744	11.6646	11.9517	10.238	12.4969	11.506	15.4441	14.1681	13.2604	13.2178	9.9812	8.0403	6.42493	7.51486	7.15926	12.1716	11.5203	9.75873	11.228	11.4034	7.11943
Pelvis Ant/Pst	9.70775	7.71805	9.05552	8.69244	10.1997	14.8629	14.4077	14.8564	15.8457	14.0345	15.4461	14.2679	15.0243	14.5341	16.4733	12.6857	11.9479	13.7741	13.2689	12.8891	12.0564	11.0302	11.4804	10.4886	12.7672	11.6741	11.6329	13.884	11.2059	11.4047	11.7221	9.69068	12.1328	11.4967	15.332	13.8777	13.0671	13.2161	9.80256	7.83031	6.35508	7.35323	7.19561	11.7676	11.0223	9.64795	10.294	11.2474	7.06257
Pelvis Ant/Pst	9.57092	7.80492	9.30721	8.66296	10.2377	14.5105	13.8202	14.3735	15.4058	13.5878	15.6386	14.3899	15.0084	14.7907	16.6273	13.0731	12.0141	14.1147	13.4684	13.0784	11.9158	10.9328	11.515	10.3466	11.7997	11.3161	10.5626	13.66	10.3906	11.225	11.5312	9.72367	11.911	11.4108	15.2674	13.6176	12.7214	12.9639	9.58203	7.62018	6.12671	7.1487	7.20664	11.6968	10.9078	9.84458	10.4322	11.3694	7.38212
Pelvis Ant/Pst	9.42862	7.85115	9.387	8.50888	10.2134	14.1092	13.3759	13.6235	15.1071	12.9662	15.633	14.3664	14.9309	14.9294	16.6028	13.4114	12.1417	14.2149	13.8032	13.3138	11.8321	10.9182	11.3925	9.8656	10.9831	11.1761	9.54611	13.0724	9.19339	11.0701	11.4228	9.92081	11.6278	11.2324	15.7005	13.3796	12.3307	12.6106	9.40994	7.20303	6.4877	6.86576	6.89914	12.0373	11.2087	10.157	11.2384	11.8365	7.72583
Pelvis Ant/Pst	9.20018	7.90966	9.26027	8.32693	10.1211	13.5247	13.2782	13.0975	14.6882	12.6009	15.5424	14.2184	14.7481	14.7759	16.4623	13.3304	12.3406	13.9358	14.0219	13.5011	11.7848	10.8785	11.2738	9.82898	10.2567	10.5743	8.78596	12.1761	8.19303	10.8805	11.1516	9.28773	10.7551	11.0707	16.5291	13.1478	12.016	12.1074	9.27827	6.86274	7.3269	6.68872	7.19883	12.5022	11.8137	11.0368	12.3354	12.361	8.12112
Pelvis Ant/Pst	8.78515	7.93231	8.97613	8.0871	9.93759	13.2172	13.3819	12.7049	14.2577	12.4381	15.3643	13.8446	14.5495	14.3709	16.0694	13.0104	12.7115	13.4011	14.0465	13.626	11.7444	10.6389	11.124	9.42437	9.31273	10.1436	8.63165	11.4056	7.59722	10.4827	10.5083	8.61518	10.0126	10.5858	16.9366	13.0087	11.815	11.7736	9.09079	7.08674	7.11472	7.0811	8.00094	13.4026	12.6656	11.6254	12.5761	12.9451	8.72059
Pelvis Ant/Pst	8.19034	7.80034	8.62313	7.6827	9.62995	13.2155	13.3623	12.6778	13.916	12.291	15.015	13.4097	14.1191	13.9428	15.5264	12.5962	12.9401	13.0007	13.8763	13.6647	11.8965	10.6423	10.9506	8.37151	8.72981	10.0834	8.7344	10.571	7.2787	10.2002	10.018	8.11991	9.25493	9.89684	17.0384	12.8973	11.572	11.7011	8.87644	7.57419	6.75115	7.77399	8.10036	13.8581	12.9094	11.456	12.3894	13.2286	9.08512
Pelvis Ant/Pst	7.56227	7.46949	8.28469	7.18764	9.31233	13.261	13.0561	12.6301	13.2587	12.0697	14.3271	12.6158	13.6188	13.3895	14.8181	12.1431	12.6173	12.6951	13.3472	13.4238	12.201	10.8152	10.8437	7.60502	8.65315	10.1967	8.59557	10.0871	7.19135	9.80431	9.63326	7.95981	8.71022	9.13722	16.777	12.8467	11.3257	11.7481	8.60657	7.86268	6.47659	7.79539	7.67424	13.5622	12.603	11.3237	12.2895	12.8627	9.29498
Pelvis Ant/Pst	7.17047	7.09075	8.0841	6.90205	9.16166	13.1292	12.5385	12.3076	12.6314	11.7672	13.7904	11.917	12.7468	12.5442	13.9203	11.7436	11.9554	12.5314	12.8145	13.135	12.3915	10.6885	10.8953	7.35547	8.99189	9.99186	8.6295	10.0249	7.60293	9.39192	9.29833	7.73232	8.37582	8.43704	16.2905	12.7591	11.1382	11.8746	8.28457	8.04891	6.25019	7.49548	7.54306	13.1183	12.3306	11.4876	12.4282	12.6236	9.40176
Pelvis Ant/Pst	7.05941	6.89198	7.9745	6.92319	9.0573	12.6735	12.5166	11.6859	11.9853	11.4245	13.1734	11.193	12.0624	12.0374	13.4116	11.4389	11.1703	12.4382	12.4796	12.745	12.2132	10.4105	10.9123	7.65275	9.34484	9.34306	8.69795	10.3329	7.91025	9.0109	9.06607	7.51051	8.24336	8.15831	15.824	12.6504	11.1586	12.0261	8.22494	7.97575	6.17017	7.29176	7.42317	12.8942	12.1955	11.8738	12.7864	12.7513	9.28344
Pelvis Ant/Pst	7.06463	6.87286	7.81743	6.98199	8.9223	12.3003	12.9134	11.5175	11.8893	11.4255	12.8449	10.9847	11.3585	11.8752	12.9347	11.2805	10.5198	12.3038	12.2725	12.159	11.8343	10.2229	10.6682	8.15014	9.31959	8.75184	8.36116	10.5388	7.68153	9.03256	8.87563	7.40556	8.47726	7.89677	15.5367	12.6149	11.2435	12.0535	8.50443	7.99257	6.29433	7.2944	7.41241	12.9549	12.0413	12.0931	12.8918	12.8163	9.06109
Pelvic Up/Dn	-3.33811	-1.20209	-4.06934	-2.03353	-3.32488	-1.34715	-2.05409	-1.53145	-3.03745	-3.1153	-0.198983	-3.22905	-2.13899	-0.350706	-1.64919	-3.50566	-0.202187	-2.87607	-1.80742	-1.58478	-3.65538	-3.42531	-5.00085	-0.129312	-1.52603	1.29939	0.395449	-0.368439	-0.0534294	-4.80641	-4.66211	-3.92622	-3.09241	-3.62275	-0.498067	-2.23584	-0.401517	-1.07739	-2.79028	-2.35247	-2.1194	-2.49676	-2.41397	2.11168	2.23603	3.17806	0.959724	1.75141	0.192255
Pelvic Up/Dn	-3.58667	-1.41415	-4.25745	-2.15954	-3.45052	-1.47519	-1.80488	-1.69683	-3.23146	-3.29323	-0.361311	-3.97979	-2.81044	-0.492081	-1.88665	-3.34537	-0.127166	-2.92016	-1.85909	-1.5241	-3.82187	-3.64849	-4.51674	-0.130636	-1.68435	1.21186	0.54756	-0.46738	-0.169063	-4.97955	-5.07892	-4.12801	-3.49256	-4.01412	-0.809635	-2.36174	-0.475368	-1.19997	-3.08963	-2.47873	-2.30405	-2.59737	-2.61391	1.79545	1.77155	2.83222	0.622567	1.43208	0.00482244
Pelvic Up/Dn	-4.01708	-1.83394	-4.69654	-2.53303	-3.91431	-2.11181	-2.18016	-2.42147	-3.84932	-3.9908	-0.832748	-4.52665	-3.74348	-0.896073	-2.56306	-3.39611	-0.43861	-3.04745	-2.16047	-1.69492	-3.93458	-3.45853	-5.36517	-0.296641	-1.23263	1.15687	0.225924	-0.943474	-0.604961	-5.52192	-5.72171	-4.77427	-4.1706	-4.51747	-1.31452	-2.44665	-0.55659	-1.28545	-3.787	-2.88078	-2.81268	-3.07747	-3.23245	1.01052	0.865998	2.00705	0.506246	0.56905	-0.363887
Pelvic Up/Dn	-4.38048	-2.14047	-5.03131	-2.84307	-4.33089	-2.68213	-3.40934	-3.14113	-4.62163	-4.16668	-1.54787	-5.07763	-5.31313	-1.65084	-3.92272	-3.81382	-0.966106	-3.79769	-2.63353	-2.40254	-4.15045	-2.56684	-5.51505	-0.746459	-0.296319	1.23071	-0.298177	-1.59774	-1.47078	-6.29313	-6.66759	-5.52151	-4.84318	-5.35122	-1.89336	-2.73407	-1.04646	-1.83588	-4.1492	-3.3179	-3.70376	-4.06493	-3.94644	-0.287638	-0.34767	0.782829	-0.279453	-0.659427	-1.06113
Pelvic Up/Dn	-4.56137	-2.33845	-5.2184	-3.03333	-4.41729	-3.068	-4.08787	-4.03213	-5.58854	-3.42155	-2.68588	-6.13056	-6.18403	-2.26217	-4.88887	-4.28602	-0.836534	-4.48901	-2.79502	-2.73263	-4.41376	-2.43376	-4.65802	-1.29853	-0.576976	0.0363371	-0.519775	-2.78167	-1.72108	-7.66233	-7.18908	-5.8845	-5.81429	-6.21104	-2.73579	-3.12187	-1.64968	-3.11037	-4.03668	-3.78682	-4.52562	-4.37441	-4.94136	-1.64822	-1.54229	-0.708644	-1.83849	-1.89074	-1.65109
Pelvic Up/Dn	-4.68426	-2.60586	-5.40627	-3.27721	-4.52539	-3.0436	-4.50955	-4.2179	-5.30012	-3.03135	-3.39847	-6.6865	-6.77703	-3.17118	-5.76544	-4.60417	-0.486342	-4.03764	-1.90028	-2.57138	-4.65661	-3.24098	-4.82463	-1.88626	-1.91813	-1.4296	-1.03124	-3.6111	-1.80035	-8.54596	-8.13825	-6.18075	-6.53469	-7.3993	-3.06569	-4.27371	-2.51182	-4.52586	-4.41112	-4.24136	-4.60374	-4.39977	-5.70985	-2.71109	-2.39433	-2.08921	-3.04328	-2.82495	-2.26347
Pelvic Up/Dn	-4.75601	-2.96631	-5.44145	-3.58215	-4.66638	-3.20133	-4.94873	-3.26791	-4.75492	-3.71467	-3.23081	-6.81102	-7.15756	-3.77315	-6.1768	-4.21874	-0.178572	-3.70608	-2.09396	-2.70588	-4.94449	-3.9963	-5.22347	-2.28126	-2.66175	-2.24043	-2.05377	-3.91609	-2.46475	-8.34971	-8.83141	-7.02263	-7.19478	-8.23691	-2.63589	-5.43747	-3.79451	-4.01414	-4.76779	-4.50259	-4.42435	-4.5816	-6.13205	-3.69932	-3.25514	-3.29594	-4.35038	-3.85221	-2.56466
Pelvic Up/Dn	-5.03285	-3.52598	-5.49409	-3.93832	-4.87429	-3.69172	-5.17357	-2.80072	-5.17484	-5.24783	-2.11747	-6.93643	-7.35238	-3.14452	-6.43009	-4.18225	-1.14633	-4.17175	-3.08805	-3.17016	-5.17539	-4.42304	-5.4297	-2.04295	-2.7925	-2.83463	-2.79318	-4.41061	-3.24418	-7.72767	-8.81154	-7.37619	-8.22685	-8.30655	-2.60513	-5.64041	-5.01258	-3.66153	-4.83707	-4.66203	-4.46008	-4.51571	-6.55107	-4.40534	-4.41114	-4.29804	-5.50163	-4.90687	-2.66833
Pelvic Up/Dn	-5.48648	-3.95733	-5.80333	-4.18628	-5.30321	-3.04563	-4.85188	-3.90064	-5.53582	-6.44108	-2.00843	-7.08259	-7.30907	-3.09967	-6.52444	-4.39876	-1.83243	-4.49493	-3.58174	-3.49731	-5.38598	-5.00247	-5.62168	-1.5529	-3.49933	-3.41876	-3.34998	-4.94241	-3.84801	-7.91685	-8.10236	-7.37923	-8.15508	-8.77619	-3.3624	-5.12028	-5.27749	-3.91633	-4.84067	-4.65785	-4.24211	-4.42723	-6.27087	-5.23043	-5.35404	-4.63094	-5.7189	-5.66787	-2.87655
Pelvic Up/Dn	-5.66912	-3.95049	-6.1617	-4.20243	-5.58897	-1.88449	-4.73853	-4.81863	-5.35583	-6.23551	-3.0039	-6.98353	-7.2894	-3.74487	-6.4144	-4.49179	-2.04847	-4.51607	-3.71135	-3.59895	-5.41166	-5.36114	-5.66828	-1.40573	-3.82212	-3.76023	-3.72053	-5.11366	-4.18528	-7.72113	-7.60431	-7.18423	-7.24128	-8.71319	-3.79486	-5.04653	-5.32532	-4.17391	-4.82514	-4.55621	-3.92947	-4.32272	-5.62645	-5.54612	-5.62105	-4.45823	-5.44804	-5.70202	-2.81667
Pelvic Up/Dn	-5.4581	-3.64567	-6.07539	-3.94228	-5.68025	-2.74697	-4.80004	-4.79405	-5.07917	-5.03253	-3.4853	-6.54653	-7.19273	-3.79378	-6.13829	-4.39076	-2.33682	-4.28059	-3.39266	-3.44869	-5.31951	-5.39344	-5.51695	-0.965502	-4.03247	-3.81113	-3.78832	-5.07021	-4.32686	-6.96559	-6.78298	-6.5221	-6.67588	-8.2223	-3.60375	-4.63191	-3.82744	-4.37758	-4.60259	-4.33249	-3.52058	-3.99546	-4.91346	-5.02876	-5.15125	-4.10435	-5.12691	-5.09911	-2.6545
Pelvic Up/Dn	-5.12498	-3.32265	-5.7867	-3.65822	-5.51383	-3.95837	-4.68858	-4.01711	-4.96546	-4.57508	-2.80273	-6.07354	-6.91329	-2.769	-5.8894	-4.04526	-2.07437	-3.89886	-2.93786	-3.00889	-4.95418	-4.9173	-5.04514	-0.666341	-3.74367	-3.72049	-3.61604	-4.88542	-4.13971	-6.1391	-6.1592	-5.62674	-6.17916	-7.38744	-3.35222	-4.10958	-2.64719	-4.36635	-4.35766	-3.96656	-3.10474	-3.65768	-4.34418	-4.48517	-4.71163	-3.71742	-4.48323	-4.6453	-2.52584
Pelvic Up/Dn	-4.83225	-3.12314	-5.40846	-3.34044	-5.2376	-3.43292	-4.49769	-3.29319	-4.77023	-4.42276	-2.1236	-5.61658	-6.5799	-2.33377	-5.54537	-3.41712	-1.48767	-3.33266	-2.33726	-2.43473	-4.54049	-4.39474	-4.60847	-0.875273	-3.38156	-3.45817	-3.25579	-4.65061	-3.84157	-5.66691	-5.6777	-4.61567	-5.50394	-6.79039	-3.32762	-3.75828	-2.60448	-4.12174	-3.96487	-3.61999	-2.64112	-3.15552	-4.06771	-4.09861	-4.32258	-3.44578	-3.82273	-4.22399	-2.25513
Pelvic Up/Dn	-4.62568	-2.98991	-5.06076	-3.18525	-4.97041	-2.57947	-4.21905	-2.99968	-4.55883	-3.96065	-1.98636	-5.39781	-6.43324	-2.22084	-5.10436	-2.90532	-0.884889	-2.86078	-1.81244	-1.84344	-4.11714	-3.91042	-4.20242	-1.30778	-3.1855	-3.16671	-2.91434	-4.257	-3.47378	-4.91599	-5.07684	-4.16506	-5.0211	-6.31252	-3.32481	-3.2792	-2.4382	-3.73826	-3.5377	-3.18056	-2.32256	-2.69136	-3.75063	-3.63617	-3.92197	-3.0596	-3.60035	-3.874	-1.96659
Pelvic Up/Dn	-4.50369	-2.91005	-4.83592	-3.11257	-4.81288	-2.45498	-3.92806	-2.74557	-4.30577	-3.46068	-1.77906	-5.144	-6.10316	-1.91392	-4.85447	-2.45591	-0.576649	-2.42838	-1.4499	-1.31199	-3.60072	-3.63072	-3.86028	-1.07606	-2.87924	-2.87937	-2.73465	-3.81747	-2.83772	-4.24291	-4.50276	-3.4771	-4.6201	-5.6435	-3.10481	-2.88312	-1.83122	-3.27429	-3.14489	-2.80481	-1.96007	-2.39286	-3.47483	-2.80898	-3.46332	-2.61669	-3.34012	-3.25836	-1.48549
Pelvic Up/Dn	-4.43212	-2.72997	-4.72552	-2.9739	-4.75574	-2.12866	-3.51961	-2.36893	-4.17998	-3.23307	-1.49156	-4.93836	-5.76267	-1.52301	-4.37635	-2.13686	-0.325592	-2.0445	-1.13337	-0.94637	-3.25031	-3.22573	-3.49055	0.319443	-2.54603	-2.50716	-2.30775	-3.4543	-2.19996	-3.35899	-3.66937	-2.8421	-3.99797	-5.02493	-2.65796	-2.63944	-1.40538	-3.05471	-2.79032	-2.54682	-1.65603	-2.01771	-3.08868	-2.34793	-3.0258	-2.32127	-3.10866	-2.7838	-1.10034
Pelvic Up/Dn	-4.25258	-2.46872	-4.63533	-2.77046	-4.71594	-1.07714	-3.09486	-2.13306	-4.09469	-3.02527	-1.31656	-4.54888	-5.33568	-0.82095	-3.87292	-1.92125	-0.0760627	-1.78618	-0.98363	-0.752004	-2.82296	-2.94951	-3.27513	0.634334	-1.98996	-2.12583	-1.85629	-3.01051	-1.65759	-2.85141	-3.11435	-2.0279	-3.5393	-4.18775	-2.33539	-2.48173	-1.16528	-2.90888	-2.55417	-2.22323	-1.38216	-1.72238	-2.75299	-2.04015	-2.85913	-2.0433	-2.97563	-2.61111	-1.03009
Pelvic Up/Dn	-3.83564	-2.28867	-4.41278	-2.64992	-4.60468	-1.26606	-2.82976	-2.05535	-3.92634	-2.97976	-0.614657	-4.20638	-4.98561	-0.362725	-3.34191	-1.72514	0.286732	-1.73083	-0.885589	-0.496398	-2.55409	-2.72505	-3.11457	0.605218	-1.69541	-1.88018	-1.46759	-2.64659	-1.22483	-2.51815	-2.7029	-1.42294	-3.00195	-3.66111	-2.13526	-2.38965	-0.879754	-2.69303	-2.30164	-1.97837	-1.22801	-1.54934	-2.58407	-1.77369	-2.83729	-1.8405	-2.90505	-2.43495	-0.759164
Pelvic Up/Dn	-3.53407	-2.1803	-4.16334	-2.27304	-4.35893	-2.21806	-2.60529	-2.1572	-3.80982	-3.10859	0.113304	-3.79493	-4.58875	0.0776074	-2.72015	-1.6715	0.332057	-1.81141	-0.579173	-0.480569	-2.40987	-2.54687	-2.99066	0.797342	-1.68943	-1.57769	-0.80035	-2.45641	-0.641111	-2.43509	-2.47343	-0.80168	-2.68251	-3.27467	-1.93615	-2.25309	-0.449054	-2.38592	-2.13321	-1.89545	-1.09337	-1.32324	-2.43937	-1.63063	-2.91788	-1.78323	-2.92988	-2.42168	-0.376103
Pelvic Up/Dn	-3.40508	-1.64553	-3.95738	-1.7984	-4.1716	-2.43398	-2.5717	-2.34108	-3.72505	-3.26266	0.473334	-3.57005	-4.13666	0.805135	-2.38865	-1.68183	0.180946	-1.95343	-0.438089	-0.641654	-2.42923	-2.47559	-2.96684	1.00144	-1.68711	-1.32686	-0.557172	-2.33644	-0.471041	-2.41724	-2.52271	-0.660613	-2.59809	-3.02506	-1.95819	-2.0098	-0.0584251	-1.92796	-2.06673	-1.87396	-0.961648	-1.24308	-2.33754	-1.60716	-2.95805	-1.84021	-2.9853	-2.55979	-0.346266
Pelvic Up/Dn	-3.38955	-1.10928	-3.87649	-1.73576	-4.09837	-2.75207	-2.62036	-2.40995	-3.6883	-3.31835	0.510725	-3.23162	-3.91256	1.04388	-2.14057	-1.81236	0.0329711	-2.16162	-0.494493	-0.747935	-2.50063	-2.48309	-2.97426	0.548142	-1.63102	-1.36152	-0.730932	-2.36803	-0.682964	-2.28458	-2.64304	-0.582545	-2.57907	-3.05949	-2.05519	-1.58898	0.379984	-1.48639	-2.10417	-1.79919	-0.937815	-1.28272	-2.31669	-1.74829	-2.90366	-1.95466	-3.06532	-2.6763	-0.425874
Pelvic Up/Dn	-3.42894	-1.11144	-3.91543	-1.74323	-4.12555	-3.14039	-2.52632	-2.29691	-3.64307	-3.36848	0.615946	-2.86151	-3.75606	0.967391	-2.01912	-2.11537	-0.168409	-2.34985	-0.624201	-0.945155	-2.57784	-2.50195	-2.98024	-1.12381	-1.63083	-1.37632	-0.943815	-2.50855	-0.81301	-2.05211	-2.55912	-0.48804	-2.49656	-3.15072	-2.11866	-1.14512	0.751509	-1.08058	-2.177	-1.62152	-1.11011	-1.34563	-2.35521	-2.01588	-2.87819	-2.11047	-3.21125	-2.75753	-0.479163
Pelvic Up/Dn	-3.44322	-1.10775	-3.96517	-1.72484	-4.20093	-3.19513	-2.30587	-2.22915	-3.42701	-3.28024	0.675488	-2.57085	-3.74207	0.847705	-1.94761	-2.41889	-0.456066	-2.50092	-0.752313	-1.1428	-2.69987	-2.55926	-2.97692	-0.946845	-1.63234	-1.25552	-1.04654	-2.69592	-0.742055	-1.78061	-2.32221	-0.424541	-2.34065	-3.20897	-2.08846	-0.984824	1.06714	-0.812093	-2.35501	-1.50906	-1.34574	-1.44525	-2.46554	-2.33492	-2.97567	-2.26843	-3.24213	-2.88053	-0.529609
Pelvic Up/Dn	-3.31926	-0.984575	-3.90212	-1.64089	-4.13734	-3.15984	-2.14139	-2.22854	-3.18961	-3.0512	0.708776	-2.52675	-3.82804	0.829306	-2.04541	-2.65356	-1.00079	-2.46019	-0.763715	-1.19205	-2.80022	-2.62239	-2.98755	0.50673	-1.38702	-1.00233	-1.04768	-2.68102	-0.81767	-1.55826	-1.90715	-0.312759	-2.13948	-3.13901	-1.99759	-0.963407	1.32283	-0.436382	-2.59527	-1.67275	-1.15734	-1.49399	-2.55034	-2.6078	-3.09814	-2.28477	-3.19348	-2.95517	-0.626705
Pelvic Up/Dn	-3.10244	-0.957203	-3.67914	-1.35327	-3.82909	-3.06495	-1.96477	-2.00035	-2.80491	-2.81367	0.749289	-2.31236	-3.8438	0.891494	-2.11152	-2.66487	-1.21429	-2.35092	-0.611518	-1.30605	-2.93687	-2.69507	-3.04199	0.602903	-0.884733	-0.58379	-0.799182	-2.60148	-0.634802	-1.15842	-1.51479	0.0531677	-1.95682	-2.89913	-1.78836	-0.26877	1.51326	-0.117796	-2.72619	-1.76371	-1.0997	-1.42538	-2.44802	-2.64478	-3.087	-2.10099	-3.2947	-2.84188	-0.595407
Pelvic Up/Dn	-2.84597	-0.703948	-3.31468	-1.08885	-3.34942	-2.71366	-1.64341	-1.43121	-2.12576	-2.45817	0.916315	-1.81839	-3.6187	1.0334	-2.04692	-2.53888	-1.05925	-2.3001	-0.315665	-1.13896	-2.98778	-2.70982	-3.12573	0.912946	-0.514338	0.139152	-0.261347	-2.28787	0.00344027	-0.904353	-0.947512	0.331343	-1.60631	-2.69363	-1.46772	0.386927	1.56134	0.0413609	-2.65847	-1.92173	-1.48466	-1.20408	-2.13712	-2.45165	-2.93864	-1.84904	-2.30614	-2.61915	-0.355653
Pelvic Up/Dn	-2.75682	-0.426867	-3.0763	-1.01968	-3.02012	-2.15678	-1.18246	-0.962466	-1.46902	-1.72657	1.18566	-1.3953	-3.30169	1.23635	-1.85111	-2.35632	-0.653312	-2.1774	0.0730252	-0.685421	-2.95468	-2.70345	-3.11572	1.3837	-0.52767	0.761192	0.355409	-1.63924	0.468833	-0.78631	-0.61165	0.589129	-1.42248	-2.50346	-1.15728	0.285214	1.57685	-0.0432206	-2.50484	-2.11311	-1.64551	-1.00116	-1.86254	-2.20591	-2.62723	-1.5774	-1.54996	-2.34664	-0.205416
Pelvic Up/Dn	-2.72054	0.1567	-2.60779	-0.663699	-2.72112	-1.68639	-0.6732	-0.523803	-0.475315	-0.743495	1.46235	-0.902129	-2.84572	1.82986	-1.43978	-2.16755	0.0488329	-1.74981	0.487064	-0.357227	-2.91172	-2.50502	-3.08791	1.90469	-0.660867	1.40257	1.09704	-1.12368	1.36527	-0.284567	-0.291741	0.98918	-1.26975	-2.16392	-0.813516	0.0365936	1.59347	-0.248313	-2.08837	-1.99998	-1.31676	-0.801712	-1.27117	-1.58805	-1.91009	-1.02706	-1.77884	-1.72401	-0.0844588
Pelvic Up/Dn	-2.3976	0.970214	-1.98295	0.0119595	-2.30764	-0.74035	0.984563	0.37805	0.451361	0.551239	2.151	-0.386617	-1.85409	2.65092	-0.49125	-1.6579	0.815015	-0.662477	1.1981	0.401574	-2.89067	-2.12785	-3.05552	2.46803	-0.616794	2.18907	1.94882	-0.447488	2.65402	0.440411	0.560665	2.11127	-0.367329	-1.65946	-0.346881	0.0845407	1.7934	0.27919	-1.33758	-1.43442	-0.509257	-0.206753	-0.660962	-0.66955	-0.879965	-0.168657	-0.949701	-0.713767	0.315237
Pelvic Up/Dn	-1.91909	1.43368	-1.60025	0.374106	-1.76472	0.249701	3.35125	1.15232	1.55295	1.74015	3.02405	0.742342	-0.950241	3.8338	0.342099	-0.733166	1.7369	-0.030632	1.92599	1.21399	-2.58299	-1.7591	-2.74135	2.88286	-0.755923	3.51395	3.27085	0.547237	3.93002	1.3997	1.47637	3.05729	0.723477	-0.678043	0.427234	0.375647	2.28266	0.740191	-0.533044	-0.556697	0.42571	0.532226	0.125805	0.220309	0.0589721	0.733663	-0.362189	0.307799	0.936016
Pelvic Up/Dn	-1.62795	1.1235	-1.46914	0.00107344	-1.46468	1.31916	4.10243	2.61961	3.25211	2.39599	4.34562	1.60707	0.0698739	4.57981	1.17984	-0.0294502	2.2871	0.338615	2.1866	1.60265	-2.21843	-1.69828	-2.30417	3.31242	-0.45806	4.60313	4.11238	1.35031	4.63014	1.9446	2.43474	4.05761	1.8829	0.111247	1.11892	0.604049	2.76328	0.824796	0.0290535	0.122335	0.985146	1.09716	0.830704	0.948523	0.814088	1.50965	0.222373	1.15896	1.91033
Pelvic Up/Dn	-1.47281	0.934348	-1.29062	-0.216203	-1.46316	1.74026	4.67029	3.68726	5.24266	2.82653	4.95167	2.28754	0.612998	5.17937	1.48841	0.451793	2.48545	0.904546	2.45874	2.04423	-1.9822	-1.57549	-1.93367	3.97439	0.373101	4.96599	4.40286	2.05146	4.99011	2.51302	2.85944	4.62598	2.47054	0.896004	1.7869	0.881804	3.24081	1.18476	0.319442	0.826886	1.45303	1.49419	1.24863	1.77005	1.68574	2.35074	1.07925	1.85533	2.78471
Pelvic Up/Dn	-1.21432	1.34879	-0.814546	0.15669	-1.58309	2.66808	5.21579	4.67113	5.62918	3.55723	5.03294	2.59695	1.1201	5.57893	1.69969	1.07783	2.81021	1.47591	3.06264	2.74886	-1.82508	-1.41821	-1.68009	4.48732	1.03059	5.53088	4.68024	2.51164	5.48536	2.73563	3.11321	5.13115	2.64351	1.72421	2.43159	1.02487	3.59652	1.56194	0.626699	1.30552	1.64988	1.96193	1.64903	2.47623	2.6759	3.21166	1.85547	2.88337	3.36473
Pelvic Up/Dn	-0.738067	1.85271	-0.129559	0.789641	-1.54305	4.45897	3.18154	5.67734	4.32737	3.88284	5.04918	3.01252	1.45869	5.59584	2.21744	1.51637	3.45062	1.65653	3.41919	3.43821	-1.63933	-1.25808	-1.3884	4.95742	1.3183	6.3066	5.38623	2.93771	6.22881	2.59993	3.08043	5.10455	2.46706	1.96745	2.85056	1.13891	3.74521	1.79496	0.838901	1.53218	1.64434	2.20342	1.86077	3.18971	3.46804	3.71971	2.38321	3.61503	3.87151
Pelvic Up/Dn	-0.415352	2.18235	0.36001	1.18741	-1.28442	5.48695	1.91462	5.54092	3.52981	2.62897	5.1903	3.23705	1.85363	5.65098	2.66443	1.5573	4.05568	1.51352	3.40598	3.41246	-1.37587	-1.14484	-1.16578	4.35195	1.25379	6.85263	5.56879	3.54814	6.60185	2.0206	2.72439	4.41892	1.91752	1.85841	2.89068	1.41227	3.90868	2.14969	0.925372	1.5741	1.50855	2.16648	1.86633	3.50509	3.81538	3.73656	2.73996	3.78683	3.95352
Pelvic Up/Dn	-0.678901	2.13601	0.213339	1.13174	-0.898486	5.01924	1.57855	3.64504	2.9974	0.892244	5.2545	3.31234	2.30016	5.8778	2.94604	1.4498	4.01528	1.19626	3.33585	2.965	-1.16242	-1.16019	-0.982619	3.6411	1.16018	7.01181	5.09865	3.79832	6.74413	1.47019	2.03849	3.77645	1.43475	1.35031	2.45964	1.75862	4.0851	2.44413	0.829101	1.37358	1.18703	1.84831	1.71875	3.38182	3.75363	3.49636	3.02874	3.54785	3.83197
Pelvic Up/Dn	-1.05984	1.8146	-0.181863	0.866413	-0.783933	3.13951	1.06613	2.02111	2.35886	0.351424	5.24876	3.2149	2.34852	5.82972	2.92083	1.16103	3.65941	0.590194	3.15524	2.69994	-1.19583	-1.31871	-0.943913	3.35798	1.19743	6.79417	4.8358	3.6531	6.31224	0.860423	1.53659	3.04274	0.838072	0.87511	1.50233	1.86486	3.92297	2.5853	0.62573	1.14142	0.755931	1.37167	1.3961	2.78362	3.28822	3.37254	3.03177	3.17395	3.64916
Pelvic Up/Dn	-1.21848	1.49324	-0.553497	0.791084	-0.902013	1.58811	0.52502	1.7136	1.54692	-0.0881775	5.13664	2.89373	2.11368	5.43925	2.73439	0.697121	3.47682	-0.0486504	2.97004	2.43041	-1.29638	-1.51487	-1.04105	3.2051	0.970862	6.4165	4.6039	3.25639	5.74314	0.4499	1.11384	2.60498	0.471732	0.267974	0.679054	1.76957	3.5927	2.59065	0.292313	0.768292	0.355037	1.00273	1.09805	2.33163	2.51439	2.97348	2.84325	2.51225	3.47969
Pelvic Up/Dn	-1.21671	1.41499	-0.813084	0.934396	-1.08333	1.29028	-0.196775	1.1299	0.97894	-0.598961	4.74479	2.48922	1.8518	5.11564	2.15468	0.266967	3.11377	-0.460231	2.72008	2.15012	-1.39337	-1.86035	-1.16517	3.67327	0.854927	6.05617	4.20708	2.84502	5.48604	-0.208028	0.579021	2.09146	-0.0172014	-0.115285	0.259957	1.59648	3.11701	2.40063	-0.00505283	0.406254	0.0961603	0.546411	0.712836	2.13179	2.03313	2.37956	2.6967	1.83421	3.03376
Pelvic Up/Dn	-1.19641	1.57454	-0.966931	1.01819	-1.19728	0.87846	-0.719254	0.361289	0.322911	-0.995646	4.34097	1.92654	1.4606	4.78891	1.56337	-0.193137	2.87648	-0.611297	2.48573	1.94584	-1.59611	-2.09862	-1.29956	4.10237	0.893895	5.71105	3.86465	2.58962	5.19573	-0.728817	0.105673	1.62413	-0.724764	-0.451588	0.121109	1.45701	2.59743	1.98254	-0.258356	0.174254	-0.2298	0.15297	0.448248	1.86434	1.86346	2.20522	2.66676	1.54555	2.36068
Pelvic Up/Dn	-1.21437	1.58192	-1.10173	1.05457	-1.23218	0.272355	-1.0367	-0.0807067	-0.203086	-1.3933	4.16483	1.63861	1.19007	4.36409	0.80686	-0.636577	2.82547	-0.596251	2.58539	1.95692	-1.95718	-2.28479	-1.55029	3.84903	1.21047	5.49317	3.5152	2.35247	4.90894	-1.5642	-0.562733	0.990421	-1.29871	-0.951922	0.00651341	1.28756	2.2863	1.6051	-0.468657	-0.098501	-0.608355	-0.167012	0.159334	1.67643	1.80423	2.21138	2.41691	1.35055	2.12239
Pelvic Up/Dn	-1.29285	1.50385	-1.25776	1.06126	-1.22341	0.0572024	-1.18271	-0.392374	-0.390256	-1.48289	3.78978	1.30183	0.931341	4.03985	0.338467	-0.819243	2.68196	-0.567714	2.66936	1.90537	-2.13996	-2.37184	-1.80526	3.44002	1.83084	5.4141	3.43607	2.20189	4.71431	-2.5064	-0.971334	0.53128	-1.88846	-1.33922	0.0745087	1.14199	2.28044	1.26968	-0.599752	-0.332601	-0.885918	-0.390711	-0.166328	1.62261	1.83174	2.20479	2.09772	1.25401	1.88366
Pelvic Up/Dn	-1.43357	1.46184	-1.4605	1.00088	-1.21846	-0.0714839	-1.18259	-0.479611	-0.407435	-1.32944	3.42574	1.07347	0.753914	3.65592	-0.0225076	-1.16048	2.55055	-0.597695	2.66563	1.87944	-2.26319	-2.44649	-2.1038	3.48446	2.36529	4.81978	3.7376	2.13003	4.66236	-3.28729	-1.3644	-0.469618	-2.50503	-1.63034	0.345866	1.16854	2.15705	1.04931	-0.75246	-0.49805	-0.868645	-0.677588	-0.387128	1.66714	1.91063	2.38281	2.34566	1.2683	1.73831
Pelvic Up/Dn	-1.50055	1.42672	-1.56013	0.910107	-1.25	-0.000752516	-0.997289	-0.374683	-0.376458	-1.03286	3.06113	0.890344	0.587852	3.25182	-0.368785	-2.68395	2.59651	-0.625071	2.75226	1.95804	-2.53996	-2.4079	-2.4683	3.84749	2.29306	4.08789	3.76211	2.00136	4.57368	-3.09308	-1.85998	-1.27175	-2.83195	-1.87203	0.513737	1.22554	2.00141	0.857848	-0.880563	-0.557902	-1.56067	-0.755059	-0.212031	1.89182	2.15104	2.66091	2.20814	1.46005	1.80461
Pelvic Up/Dn	-1.49616	1.4256	-1.57949	0.887878	-1.32261	0.450619	-1.34341	-0.194487	-0.308969	-0.858482	2.80867	0.771442	0.498277	3.13322	-0.55099	-3.00585	2.75614	-0.7678	2.86435	2.18619	-2.77848	-2.01571	-2.58627	3.41816	1.82768	4.16443	3.73912	1.90913	4.36844	-2.86278	-1.78845	-2.0364	-2.3913	-2.03241	0.522963	1.11637	1.87151	0.535718	-1.00041	-0.507096	-2.83783	-0.703069	-0.734494	2.05225	2.35832	2.17868	1.48763	1.83251	1.62561
Pelvic Up/Dn	-1.47807	1.48169	-1.59013	0.92153	-1.40384	0.154118	-2.13402	0.0979078	-0.14471	-0.690933	2.4385	0.669757	0.465426	3.00734	-0.691122	-2.03945	2.77128	-1.36446	2.78194	2.29524	-2.75316	-1.06494	-2.55148	2.77448	1.74368	4.36906	3.34779	1.94727	3.99551	-2.58096	-1.19183	-2.06399	-1.8607	-2.17089	0.665957	1.01365	1.54435	0.15251	-1.02166	-0.855436	-2.65037	-1.31397	-1.94176	1.83892	2.17176	1.89468	1.49073	1.88107	1.43008
Pelvic Up/Dn	-1.48618	1.54377	-1.64889	0.969433	-1.38549	-0.330778	-1.63248	0.356177	0.0186091	-0.486737	2.33308	0.780695	0.41205	2.88724	-0.695357	-1.85578	2.69131	-1.21619	2.53414	2.12944	-2.53673	-0.969842	-2.40954	2.88979	1.86212	4.51188	2.91865	2.05663	4.03951	-2.6742	-0.923826	-1.51577	-1.64907	-2.08769	0.909631	0.663541	0.793701	-0.411628	-0.857356	-1.39975	-2.14904	-2.25538	-2.12922	1.8007	2.23492	2.20255	1.73601	1.7098	1.68142
Pelvic Up/Dn	-1.47127	1.55598	-1.71966	0.992006	-1.36264	0.55383	-1.66282	0.595012	0.203765	-1.26579	2.36742	0.536236	0.509546	2.77338	-0.672853	-1.63584	2.77052	-0.915045	2.50523	2.25351	-2.53065	-1.5627	-2.30839	2.69285	2.05543	4.44876	3.1228	2.31879	4.37852	-3.07208	-0.879887	-1.45748	-1.84973	-1.68483	0.899549	-0.0453473	0.302038	-0.793393	-0.528618	-1.60751	-1.76993	-2.21318	-1.42912	2.15587	2.47864	2.34214	1.88032	1.83485	1.84197
Pelvic Up/Dn	-1.49099	1.53094	-1.76809	0.976122	-1.60291	1.03222	-2.19113	0.5499	0.27449	-2.22645	2.43831	-0.20328	0.712872	2.11105	-0.48315	-1.56824	2.77504	-0.889008	2.48957	2.39981	-2.77693	-1.56612	-2.51845	2.6287	2.09066	4.15907	3.38935	2.59725	4.3091	-3.45734	-1.07782	-1.98548	-2.23841	-1.18013	0.830423	-0.593498	-0.00811435	-1.08474	-0.147832	-1.73475	-1.47803	-1.73663	-1.18351	2.37682	2.64165	2.45452	2.02166	1.96147	1.92371
Pelvic Up/Dn	-1.6405	1.5251	-1.93167	0.884883	-1.85375	0.242841	-2.0976	0.369502	0.290565	-2.48785	2.60483	-0.745707	0.803329	1.1286	-0.437102	-1.65395	2.75263	-0.964669	2.56453	1.78029	-2.78954	-1.40166	-2.78733	2.59959	1.85301	3.79455	3.14596	2.72488	3.91722	-4.09655	-1.46745	-2.54919	-2.89295	-1.38923	0.782811	-0.896295	-0.239589	-1.29132	-0.184567	-1.56122	-1.28109	-1.46176	-0.981523	2.48357	2.77636	2.53409	2.07027	2.01684	1.90982
Pelvic Up/Dn	-1.98404	1.41836	-2.13865	0.651337	-1.90662	-0.272594	-2.01453	0.392245	0.321076	-1.9797	2.74867	-1.12136	0.875943	0.478884	-1.17228	-1.73759	2.71726	-1.04886	2.44779	0.753944	-2.57176	-1.61238	-2.7363	2.33295	1.49639	3.49433	2.78592	2.51321	3.61261	-4.51415	-2.14609	-3.20341	-3.39429	-2.23644	0.188084	-1.17921	-0.437253	-1.43551	-0.699847	-1.3606	-1.27614	-1.2851	-0.903023	2.49734	2.72612	2.43204	1.89753	1.93355	1.8053
Pelvic Int/Ext	-0.0987415	1.44206	1.99563	1.27617	1.85163	0.385004	0.385979	-3.03578	-6.27005	-3.22497	-3.96289	-7.40475	-6.65054	-1.63418	-5.51245	-2.45882	0.606063	-2.18276	-3.03419	-2.62648	-3.72717	-5.89004	-6.38727	1.76746	-1.62664	-8.43739	-7.20372	-5.83981	-8.53202	-4.80641	-5.5065	-5.19987	-5.94419	-5.84608	0.267022	-4.77396	-5.34097	-10.4155	1.05996	2.88226	1.84973	-0.761228	2.56645	3.57156	4.69711	2.44711	5.57023	6.64798	1.219
Pelvic Int/Ext	-0.0284083	1.57225	2.09124	1.18668	1.61635	0.195858	-0.908296	-3.45933	-6.56077	-3.61304	-3.80423	-7.01124	-6.94702	-1.56404	-5.70182	-1.91719	1.06673	-2.20397	-2.89337	-2.37229	-3.34162	-5.58103	-6.01828	1.43469	-1.63827	-8.314	-7.20454	-6.06378	-8.38235	-4.78699	-5.56577	-5.45088	-6.22884	-6.28556	0.172084	-5.39217	-5.59369	-10.9763	0.947418	2.82653	1.84575	-0.787941	2.45799	3.28593	4.46921	2.37955	5.43425	6.80264	0.964017
Pelvic Int/Ext	0.0672842	1.53138	2.30055	1.13208	1.44944	0.268446	-2.12174	-3.95539	-6.5139	-3.92831	-3.32636	-6.11914	-6.71464	-1.48017	-5.33049	-1.84585	1.24478	-2.46237	-2.5565	-2.16446	-3.24097	-5.4721	-5.77023	1.15051	-1.84948	-8.21923	-6.97957	-6.75573	-7.82764	-4.48902	-5.19229	-5.5474	-6.37463	-6.55884	0.0821368	-5.53148	-5.27649	-10.6455	0.695292	2.67121	2.05699	-1.05681	2.35555	3.00897	4.57148	2.68585	4.58364	7.39957	0.755709
Pelvic Int/Ext	0.200837	1.4255	2.71758	1.33296	1.60015	0.797569	-1.9064	-3.83033	-5.72458	-4.09306	-2.67614	-5.22182	-5.45702	-1.33458	-3.93252	-1.45406	1.67715	-1.80183	-1.52829	-1.50731	-2.94466	-6.00999	-5.29829	1.3346	-2.14595	-7.92876	-6.10795	-6.69789	-6.6326	-3.76959	-3.95396	-5.25527	-6.09683	-6.41687	0.144231	-5.35689	-4.63577	-9.85891	1.63124	2.70375	2.39242	-1.04107	2.3563	3.01949	4.81367	2.91636	4.14077	7.95376	0.982899
Pelvic Int/Ext	0.735848	1.68586	3.0218	1.62224	1.8402	1.74279	-1.08568	-2.71604	-3.67829	-4.6706	-1.36731	-3.85242	-4.44219	-1.17562	-2.63846	-0.736419	2.47555	-0.890397	-0.499086	-0.596806	-2.45571	-6.35114	-4.28715	1.99792	-1.65774	-6.53232	-5.42118	-5.40437	-5.50946	-2.73783	-2.92355	-4.57632	-5.13408	-5.82551	0.308622	-4.35728	-3.06221	-10.8012	3.37276	3.01686	2.55832	-0.0290525	2.59128	4.04481	5.03597	4.34079	5.59325	8.66287	1.33453
Pelvic Int/Ext	1.15418	2.01363	3.01148	1.70956	2.18237	1.95217	0.451689	-1.78953	-3.22914	-5.42826	-0.289993	-2.64804	-3.28473	-0.826847	-1.07248	-0.794478	2.70439	-0.417631	-0.487728	-0.10565	-2.03859	-6.07295	-3.67296	2.76638	-0.437161	-4.69613	-4.84282	-3.75558	-4.82083	-2.24852	-1.69537	-4.02605	-4.12093	-4.99586	0.374844	-6.38134	-3.23516	-11.245	3.46263	3.13607	3.37188	1.53939	2.89154	5.07079	6.62591	6.85807	7.69878	10.782	1.75047
Pelvic Int/Ext	1.05359	2.00015	2.74616	1.51465	2.47155	1.49172	0.823174	-2.49943	-3.71152	-5.60558	-0.251808	-1.38774	-2.67285	-0.992334	-0.170271	-1.3169	2.13834	-0.697145	-0.982291	-0.338004	-1.73096	-5.80857	-3.33257	2.85131	-0.762202	-3.3347	-3.45965	-2.74794	-3.91251	-1.37255	-1.21886	-3.53737	-3.50736	-4.19324	0.0342047	-9.02578	-6.24788	-7.05309	3.14657	3.1134	4.66086	2.00746	2.79214	5.51495	8.2658	7.85317	8.968	11.2986	1.67319
Pelvic Int/Ext	0.734771	1.67975	2.25731	0.974693	2.04998	0.866785	0.780641	-3.99047	-2.53224	-5.3725	-1.22721	-1.22319	-2.48609	-2.2221	0.0711829	-1.80229	1.54671	-1.43081	-1.3882	-0.84405	-1.7321	-5.89566	-3.26725	2.24421	-2.40943	-2.86543	-2.86843	-2.17142	-3.66666	-0.275036	-1.39752	-3.42425	-3.49862	-4.53174	-0.460495	-7.76684	-8.59109	-3.47521	3.22951	2.95146	4.68201	2.28062	2.40697	5.877	7.73884	7.35431	8.90767	10.28	1.24683
Pelvic Int/Ext	0.316006	1.07759	1.66323	0.468774	1.29812	-0.351717	1.29859	-3.77741	-2.06205	-4.63858	-1.70547	-1.56787	-2.91465	-3.90587	-0.61823	-2.40587	1.09181	-1.91781	-1.88124	-1.22666	-2.06992	-6.36012	-3.54689	1.93198	-3.04053	-3.28647	-3.56528	-2.85966	-4.33959	0.169427	-1.74193	-3.25672	-3.98317	-5.26148	-0.723171	-4.43765	-8.09513	-2.88064	3.12519	2.49235	4.52791	2.37601	3.04304	6.15406	7.28191	6.08232	7.35073	9.31122	0.575567
Pelvic Int/Ext	-0.191057	0.314735	0.906343	0.0544331	0.713746	-2.38966	1.08322	-2.42692	-2.40357	-3.81918	-2.27032	-1.9439	-3.62848	-5.06663	-1.40828	-2.77973	0.948577	-2.2276	-2.33377	-1.71694	-2.43652	-6.99246	-3.85944	1.6114	-3.58615	-4.12599	-4.65609	-3.90065	-5.25134	-1.83142	-1.70951	-3.45973	-4.10605	-5.21439	-1.50184	-3.20506	-7.88884	-2.42867	2.72279	2.12381	4.49909	2.26544	3.94055	5.9315	7.15134	5.30749	6.31984	7.41206	-0.495961
Pelvic Int/Ext	-0.784214	-0.509029	0.509049	-0.421439	-0.0704073	-2.49745	0.571723	-1.77633	-2.60442	-3.52371	-2.5194	-2.93041	-4.70354	-5.79517	-2.52291	-2.8588	0.405375	-2.6293	-2.60935	-2.22084	-2.81501	-7.33988	-4.21542	0.0822007	-3.62912	-5.0395	-5.31779	-5.31988	-6.24137	-2.93218	-1.51707	-3.6488	-3.96457	-5.23901	-2.24345	-2.20914	-3.5162	-1.91732	2.42242	1.84297	4.46089	2.21454	4.20861	5.333	5.15868	4.86011	6.10291	5.52292	-1.20306
Pelvic Int/Ext	-1.33807	-1.43743	0.184638	-0.801851	-0.65406	-1.50063	0.368659	-1.67349	-2.87673	-4.09923	-1.20859	-3.91019	-5.65687	-5.0074	-3.50794	-2.80041	0.139182	-2.90859	-2.73965	-2.43847	-3.32309	-6.56505	-4.80735	-1.13802	-2.2802	-5.65937	-5.80541	-6.3244	-6.75174	-2.40967	-1.18557	-3.01705	-3.72196	-5.21979	-2.6056	-2.78473	-0.585716	-1.79859	2.19769	1.59933	4.37734	2.21726	4.04091	4.66507	4.06365	4.07974	5.20018	4.62071	-1.53239
Pelvic Int/Ext	-1.73729	-2.17233	-0.0568342	-1.29113	-0.994871	-1.04297	0.0731842	-1.57304	-3.27332	-4.46962	-0.792408	-4.66539	-6.54018	-4.72934	-4.66006	-2.71008	0.285271	-2.72011	-2.76007	-2.56572	-3.6823	-5.83931	-5.14089	-2.17343	-2.57762	-6.17229	-6.2477	-6.51777	-7.31087	-2.01429	-0.969297	-2.57769	-3.05841	-4.92203	-2.62241	-3.38301	-1.58114	-2.09153	1.83524	1.3888	4.29372	2.22066	3.88621	3.94629	3.37442	3.30111	3.90842	3.55156	-1.65706
Pelvic Int/Ext	-2.1196	-2.71957	-0.22893	-1.72709	-1.52078	-1.23127	-0.120064	-1.48721	-3.41282	-4.70605	-1.83036	-5.07173	-6.85456	-5.25565	-5.76656	-2.26356	0.649213	-2.73033	-2.78841	-2.559	-3.9189	-5.95344	-5.26986	-3.45272	-3.5043	-6.65335	-6.89893	-6.83783	-7.626	-2.01154	-1.10817	-2.70511	-2.77779	-4.78331	-2.27742	-3.62362	-2.55568	-2.3911	1.50191	1.22654	4.25176	2.18805	3.69508	4.63984	2.92945	3.82932	6.32424	2.7257	-1.61621
Pelvic Int/Ext	-2.11848	-2.80461	-0.392553	-1.93444	-1.67971	-1.57882	-0.170888	-1.29336	-3.41749	-4.78405	-2.35294	-5.82656	-7.40609	-5.89613	-6.20236	-1.28809	1.05394	-2.91488	-2.65725	-2.3963	-3.93238	-6.07783	-5.38706	-3.57381	-4.08703	-6.61007	-7.01291	-7.06062	-7.55875	-1.40023	-1.14458	-2.49022	-2.77388	-4.62108	-1.59975	-3.84855	-2.71303	-2.2267	1.28051	1.26024	4.31058	2.28448	3.6213	6.89026	2.27728	6.14665	8.34071	1.91941	-1.47197
Pelvic Int/Ext	-1.24558	-2.60715	-0.517142	-1.90472	-0.91602	-1.55933	-0.139827	-0.709945	-3.13316	-4.91283	-3.04521	-6.14907	-7.79967	-6.10438	-6.76575	-0.0476097	1.32803	-2.04203	-2.31688	-2.34942	-3.93682	-6.01937	-5.60665	-2.12038	-4.39598	-6.31335	-6.71566	-6.38513	-7.16204	0.275649	-0.152166	-2.05287	-1.89279	-3.78298	-0.926469	-3.98763	-2.74163	-2.17895	1.26494	1.42899	4.62551	2.64597	3.69144	7.34254	2.47677	6.62144	8.08428	0.938283	-1.12652
Pelvic Int/Ext	-0.509561	-2.19634	-0.46691	-1.62751	-0.30827	-1.31373	0.0595635	-0.199207	-2.70556	-5.04747	-3.37963	-6.23762	-7.96957	-6.37923	-6.96264	1.18462	1.94909	-0.879342	-2.17081	-2.11321	-3.88742	-5.98354	-5.61885	-2.44185	-4.35337	-5.82133	-6.28111	-5.47976	-6.29281	1.1788	0.771367	-1.39992	-0.76755	-2.17417	-0.270209	-3.9521	-2.44668	-2.17598	1.4022	1.89749	5.13164	3.21745	3.99482	7.29635	6.12065	6.55197	8.31755	1.33801	-0.352125
Pelvic Int/Ext	0.0299822	-1.6507	0.0425083	-1.01239	-0.0233836	-1.15508	0.0522085	0.3286	-2.13056	-4.74179	-3.34627	-6.22225	-7.97303	-6.33222	-6.97933	2.20302	3.03493	-0.301045	-1.72759	-1.27967	-3.49609	-5.66111	-5.53322	-2.99784	-4.19328	-4.93706	-5.42346	-5.02162	-5.55899	2.23186	1.31268	-0.901385	0.0919468	-1.32967	0.336068	-3.82828	-2.06134	-1.94013	1.6698	2.35843	5.56299	3.7416	4.35645	7.64961	7.90202	6.86308	8.73048	5.0553	0.900254
Pelvic Int/Ext	0.393445	-1.02596	0.414251	-0.55482	0.469727	-0.889414	0.0364106	0.803955	-1.59943	-4.33555	-3.16192	-5.82348	-8.00088	-5.93706	-6.88751	2.86061	3.86896	0.366952	-0.828101	-0.388954	-3.00689	-4.78693	-5.28035	-3.04481	-3.7764	-3.89633	-4.30364	-4.47923	-4.58467	3.65233	2.25175	-0.250533	0.804205	-0.737686	1.06095	-3.49436	-1.43606	-1.61148	2.08216	2.5415	6.1077	4.46464	4.94541	7.94442	7.9158	7.08879	9.16277	6.67384	1.78844
Pelvic Int/Ext	0.690966	-0.522975	0.760009	-0.293231	0.976029	0.142855	0.512889	1.67044	-0.658764	-3.58334	-2.93934	-5.32491	-7.87666	-5.20218	-6.70033	3.56323	4.48079	1.09673	-0.126591	0.171612	-2.75371	-4.17856	-4.72	-3.00346	-3.13736	-2.78578	-3.54406	-3.68667	-3.31466	4.90898	3.42712	0.458143	1.49856	0.132167	1.56809	-2.99123	-0.865926	-1.12268	2.75456	2.86149	6.54882	4.93711	5.66301	8.05032	8.1659	7.41922	9.70433	6.65051	1.95687
Pelvic Int/Ext	0.935823	0.00869218	1.10913	0.199792	1.46867	1.33773	1.11263	2.36607	0.322295	-2.75404	-2.7788	-4.64901	-7.59811	-4.6339	-6.25526	4.20202	5.16319	1.95112	0.572302	0.83654	-2.66017	-3.72918	-4.0318	-2.90759	-2.52126	-1.53946	-2.67804	-2.91386	-2.00114	6.17885	4.90502	1.65102	2.6335	0.973609	2.12549	-2.43158	-0.34344	-0.631594	3.39727	3.33017	7.09331	5.34367	6.08093	8.24409	8.37772	7.80273	10.1976	7.2836	2.2245
Pelvic Int/Ext	1.18349	0.580301	1.47768	0.634929	2.10844	2.33532	1.5009	3.16972	1.00097	-2.27174	-2.61478	-3.95845	-7.22165	-4.13944	-5.76288	4.37057	5.90142	2.87232	1.7088	1.6471	-2.45264	-3.37079	-3.59315	-3.02676	-1.75093	-0.297487	-1.65731	-2.19311	-1.0199	6.55072	5.33746	2.68074	3.25406	1.41684	2.92398	-1.79739	0.217397	-0.0420889	3.86304	3.96528	7.58334	5.90675	6.54417	8.62602	8.72764	8.17598	10.7836	7.66768	2.76129
Pelvic Int/Ext	1.49603	1.10052	1.92572	1.06793	2.84955	2.80411	2.12046	3.68011	2.10416	-1.67016	-2.47387	-2.76825	-6.91748	-3.5258	-5.27204	4.89197	6.6872	3.23126	2.85102	2.41439	-2.05143	-2.90788	-3.1418	-2.6079	-0.858189	0.965964	-0.506084	-1.37833	0.511164	7.44988	5.8282	4.7731	2.92944	2.2967	3.97001	-1.00555	0.762014	0.539712	4.52898	4.70001	8.41137	6.68168	7.179	8.98015	8.93374	8.6269	11.5243	8.18606	3.14635
Pelvic Int/Ext	1.77989	1.44532	2.2554	1.34109	3.5925	3.54555	2.95271	4.40099	3.35648	-0.952052	-2.13092	-1.97957	-6.43041	-3.03036	-4.60886	5.81161	7.65649	3.40147	3.70854	2.99724	-1.72488	-2.676	-2.6402	-1.61359	-0.124824	2.1138	0.342505	-1.05616	2.54435	8.21279	6.90269	6.18186	3.08717	3.33693	4.77386	-0.199685	1.13402	1.43107	4.99562	4.72255	9.49968	7.14546	7.53286	9.32578	9.12335	9.10438	12.0088	8.70568	3.75857
Pelvic Int/Ext	1.99306	1.5307	2.40233	1.51188	4.21979	4.1076	3.5419	4.91498	5.07865	-0.481701	-1.94495	-1.25139	-6.21495	-2.54275	-4.08565	6.08633	8.2282	3.46686	4.17119	3.44776	-1.29863	-2.48318	-2.01358	-0.854596	0.360257	2.97241	1.49149	-0.376838	3.81254	8.48105	7.32138	7.05317	3.70808	4.28465	5.74203	1.07266	1.61116	2.20683	5.26766	4.60286	9.99757	7.32591	7.69676	9.66325	9.47244	9.36784	12.0749	9.01718	4.43999
Pelvic Int/Ext	2.15607	1.78703	2.5565	1.67912	4.5722	4.8746	4.02371	5.19539	6.09868	0.0761209	-2.03074	-0.983243	-6.21719	-2.41724	-4.11081	6.13542	8.2092	3.28705	4.03384	3.37257	-1.06656	-2.41393	-1.2836	-0.129385	0.477884	3.63933	2.38591	0.924795	4.0762	8.26863	7.26434	7.51478	4.07458	4.68188	6.41186	1.97602	2.1427	3.07163	5.48615	4.71709	9.79502	7.35345	7.62032	9.76223	9.77646	9.4125	11.952	9.10754	4.7801
Pelvic Int/Ext	2.36642	2.08714	2.69399	1.84795	4.7384	5.52336	4.03041	5.30094	6.4277	0.370383	-2.26717	-1.17476	-6.42134	-2.50421	-4.66881	6.28238	8.0635	3.55092	3.81551	3.04448	-1.01953	-2.53267	-1.00257	0.34324	0.475775	3.88857	2.66181	1.67199	3.97643	8.55336	7.24547	7.92885	5.14812	4.99784	6.66421	2.43675	2.59522	3.71561	5.64688	5.32682	9.70422	7.19725	7.39824	9.65001	9.85528	9.31124	11.3696	9.09469	4.84284
Pelvic Int/Ext	2.60126	2.1405	2.58624	1.66898	4.88962	5.95111	3.70276	5.44457	6.72761	0.114962	-2.49245	-1.97487	-6.94621	-3.04074	-5.31405	6.77312	7.93822	4.54214	3.88379	3.12269	-1.26968	-2.9821	-0.986065	0.985448	0.489831	3.7608	2.34027	1.82818	2.90728	9.22608	7.74817	7.36551	6.12592	5.14082	6.85401	2.68544	2.58793	4.08574	5.66032	5.50501	9.51528	6.95013	7.01379	9.29383	9.76331	9.05218	10.2603	8.97467	4.78737
Pelvic Int/Ext	2.4821	1.78118	2.2194	0.95741	4.73431	6.37407	2.96245	5.34131	6.60325	-0.989934	-3.04587	-2.64789	-7.93847	-3.64564	-6.20713	7.63821	7.95528	4.48222	3.57998	2.88656	-1.63165	-3.43838	-1.24389	1.70728	0.416811	3.1019	1.70896	1.62592	1.236	8.94943	8.20185	5.78916	5.87943	4.69855	7.04049	2.37474	2.2728	4.08507	5.2918	5.43462	8.88971	6.36116	6.81804	8.57707	9.31092	8.58543	8.90363	8.53213	4.56022
Pelvic Int/Ext	1.94019	1.18837	1.86536	0.0965895	4.08162	6.28071	2.21236	4.89738	5.65028	-2.50845	-3.54832	-3.46544	-8.60529	-4.40536	-6.9846	8.16357	7.48871	3.62268	2.83429	2.06367	-2.1742	-4.11441	-1.90406	2.09136	0.438085	1.94324	0.305834	1.51829	-0.215441	7.98004	7.648	4.93122	5.14673	4.33983	7.17765	1.0366	1.48729	3.65123	4.81798	5.29199	8.37507	5.74656	6.43746	7.60253	8.7352	8.01705	7.57226	7.894	4.33427
Pelvic Int/Ext	1.24118	1.03653	1.6506	-0.257942	3.25582	5.76789	2.01523	3.63609	4.0227	-2.94608	-4.18547	-4.25441	-9.52835	-4.94861	-8.07251	7.90605	6.66353	2.98685	2.01612	1.25089	-2.533	-4.60145	-2.49335	2.09104	0.247814	0.454094	-1.3273	1.2429	-1.53117	7.19447	6.85933	4.04229	4.2804	4.67935	7.18478	-0.423299	0.374204	2.37476	4.44934	5.17071	7.89165	5.34506	6.04236	6.71936	8.22505	7.43762	6.61004	7.31032	3.95759
Pelvic Int/Ext	0.711847	1.01124	1.69989	-0.274529	2.59899	5.38737	2.2779	2.69642	3.27379	-2.2007	-4.65189	-5.35348	-10.2769	-5.38008	-8.74701	7.23385	6.09291	3.02405	1.5104	0.96275	-2.94585	-4.91582	-3.05345	1.88598	-0.131927	-0.861854	-2.69018	-0.282917	-3.20106	6.23703	6.42963	3.37602	3.37186	4.47335	7.16437	-1.50291	-0.779155	0.999204	4.30156	5.1517	7.23938	5.15426	6.04003	6.01477	7.83313	6.98762	6.24108	6.91293	3.60619
Pelvic Int/Ext	0.275206	0.746595	2.01379	-0.163565	1.84296	4.27483	2.95706	2.57743	3.72745	-1.22356	-5.10211	-5.95076	-10.8643	-5.35499	-9.14729	6.89344	5.96424	3.7307	1.68248	1.12842	-3.526	-4.91935	-3.48482	1.78129	-0.133051	-1.68088	-3.26084	-1.78356	-3.80211	5.9861	6.03488	2.47312	2.74053	3.50439	7.29529	-2.47349	-1.8358	-0.346145	4.40018	5.2982	6.98972	5.1519	6.27929	5.6927	7.67789	6.91022	6.40715	6.66363	3.65572
Pelvic Int/Ext	-0.144221	0.598497	1.93794	0.173044	1.38098	2.92971	3.64318	3.00448	4.12232	-0.582865	-5.10516	-6.37376	-10.8279	-4.93157	-9.10771	7.11993	5.99304	4.32208	2.02907	1.35868	-3.65642	-4.64846	-4.01202	1.97585	0.195801	-1.64953	-3.11185	-2.10304	-3.1118	5.92186	6.04655	2.23825	2.49958	3.01453	7.74534	-3.08807	-2.67536	-1.1712	4.71105	5.55456	6.95439	5.40276	6.65099	5.67666	7.82804	6.97317	7.1488	6.65962	4.18315
Pelvic Int/Ext	0.119781	0.639457	1.58039	0.597451	1.43645	3.05497	4.12385	3.67466	4.10268	0.0395907	-4.69653	-6.42445	-10.4747	-4.3857	-8.7452	7.5489	5.93748	4.63893	2.27196	1.43436	-3.48668	-3.97806	-4.33645	2.39048	0.518704	-0.982364	-2.00023	-1.66316	-2.25849	5.13839	6.01056	2.8484	1.83106	2.82733	8.03514	-3.29348	-3.12744	-2.05304	5.09998	5.8481	7.07602	5.6195	6.95782	5.97438	8.3274	7.47548	7.26487	6.87545	4.89945
Pelvic Int/Ext	0.731902	0.864549	1.7868	1.18845	1.6596	3.85024	4.48036	3.96117	4.10657	0.261296	-4.14604	-6.12136	-9.61315	-3.54387	-8.03778	7.73258	5.77007	4.62015	2.53139	1.41584	-3.25005	-3.45423	-4.1226	3.1263	1.50442	-0.210508	-0.736811	-0.666464	-1.02765	5.07318	5.20873	3.34983	1.17431	3.13406	8.13788	-3.33404	-3.40039	-2.59989	5.58517	6.01292	7.33257	5.78531	7.17864	5.32681	6.62576	7.0283	5.16903	7.56775	5.43424
Pelvic Int/Ext	1.15644	1.1925	2.11545	1.87134	1.47612	4.11726	4.66195	3.95346	4.15645	0.445804	-3.23814	-5.94377	-8.8133	-2.92257	-7.4486	6.81708	5.47076	3.60615	2.86645	1.65498	-3.0157	-2.82726	-3.21386	4.30122	3.2342	0.664065	0.217928	0.241461	0.649275	5.75689	5.09834	3.90525	1.41227	3.27437	8.0074	-3.1453	-3.27068	-2.78942	5.95037	6.15175	7.48441	5.87955	7.33883	4.21242	4.56047	4.85357	4.62203	5.83693	5.88957
Pelvic Int/Ext	0.976966	1.4975	2.41173	2.66602	0.989683	4.06621	4.74904	3.89377	3.96351	0.791933	-2.65622	-5.80286	-8.25224	-2.45085	-6.81899	5.76163	5.41982	2.93781	3.05791	1.86066	-2.57857	-2.55529	-2.58793	5.67705	4.87709	1.42245	0.879098	1.27491	1.98519	5.93861	5.49444	4.30779	1.67405	2.51693	7.77317	-2.78626	-3.03848	-2.91722	6.38982	6.3504	7.58265	5.89595	7.40735	4.67395	5.91193	5.41208	5.43008	4.18166	6.15132
Pelvic Int/Ext	0.709319	2.26784	2.73122	3.63674	0.695324	3.89381	4.64717	3.80864	3.71647	0.911022	-1.88773	-5.35026	-8.05893	-2.28301	-5.83967	5.40394	5.38439	2.97094	3.11244	1.81401	-2.54517	-2.31379	-2.1521	6.52272	5.93173	1.8683	1.6021	1.9456	2.45382	5.54248	5.67871	4.6689	1.59629	2.20686	7.50579	-2.48274	-2.61541	-2.90681	6.77121	6.58178	7.63639	5.87296	7.30205	5.09199	6.71408	7.23287	5.78075	5.68598	5.68952
Pelvic Int/Ext	0.787157	3.21208	3.15329	4.22611	1.15829	3.66206	4.40282	3.40423	3.52766	0.905424	-1.48326	-4.62233	-7.23103	-1.99126	-5.30931	4.25711	5.30124	2.01491	3.15571	1.94749	-2.56525	-2.21234	-2.04718	7.77186	5.93279	1.96447	2.04092	2.5758	2.85247	4.87297	5.02646	4.56839	0.717574	2.34336	7.06632	-2.5316	-2.15846	-2.79643	7.08917	6.73072	7.58373	5.67408	7.11604	5.32437	6.63405	7.52842	5.74247	6.15672	3.58027
Pelvic Int/Ext	0.976282	3.57702	3.45407	4.541	1.8583	3.21186	4.01114	2.93661	3.31537	0.879455	-1.63029	-4.33449	-6.56139	-1.71582	-4.81198	3.35416	5.2546	1.26341	3.29881	2.0704	-2.45824	-2.76748	-2.11728	9.03379	6.58879	1.87993	1.93766	2.90777	2.94227	3.32325	3.60439	4.69018	-0.46145	1.56756	6.43797	-2.47393	-1.68882	-2.68825	7.2935	6.81043	7.33594	5.2331	6.74549	5.50356	6.65139	7.51986	6.2867	6.15121	2.46636
Pelvic Int/Ext	1.03039	3.79092	3.60975	4.68709	2.42896	2.89029	3.64497	2.3034	3.16468	0.816402	-1.59773	-3.76355	-6.13726	-1.63433	-4.15888	2.44284	4.96061	0.478675	3.23591	1.92884	-2.5779	-3.28621	-2.02214	9.45541	6.25146	1.49937	1.59372	1.92089	2.86866	1.43757	2.95415	5.14395	-1.53367	0.445377	6.07038	-1.94253	-1.18703	-2.45194	7.29523	6.80871	6.9823	4.88297	6.24455	5.45077	6.73638	7.56496	6.90477	6.22724	2.64013
Pelvic Int/Ext	0.808872	3.99039	3.67091	4.6258	2.76089	2.46511	3.21509	1.87156	2.78237	0.717759	-1.43764	-3.22238	-6.07853	-1.32719	-3.5535	2.41313	4.51977	0.0500216	2.9376	1.67287	-2.90597	-3.59521	-2.0512	9.19177	4.64729	0.962948	1.11454	1.34697	2.83545	-1.03683	3.02749	3.85911	-1.29231	-0.359918	5.84462	-1.47117	-0.953379	-2.31677	7.14861	6.80962	6.63204	4.46041	5.8292	5.18453	6.90952	7.40494	6.31184	6.22403	2.72494
Pelvic Int/Ext	0.278631	4.0486	3.4943	4.26658	2.95904	2.17714	2.9347	1.47343	2.34977	0.668012	-1.39355	-3.40163	-5.85283	-1.07245	-3.18891	2.31097	3.95781	0.338626	2.4847	1.37731	-3.37393	-4.00558	-2.66309	8.76657	3.86028	0.565211	0.276663	1.14737	2.28652	-1.91184	3.31944	2.17648	-0.945585	-1.28386	5.66732	-1.48739	-1.04432	-2.41544	6.92593	6.57169	5.46806	3.76866	5.17075	4.7965	6.87039	7.36486	6.10597	6.07282	2.78199
Pelvic Int/Ext	-0.373163	3.92551	3.21495	3.74237	2.80223	1.80182	2.59653	1.2388	1.88	0.813165	-1.21157	-3.75302	-5.05968	-1.34451	-2.83865	0.782426	3.36962	-0.330571	1.90148	1.0432	-3.74219	-4.00213	-3.26701	8.6734	3.0569	-0.483876	-0.792359	0.609758	1.3741	-1.91168	2.42133	1.49056	-2.18139	-1.28518	5.45538	-1.82814	-1.24568	-2.64858	6.67048	6.1863	3.85142	3.25526	3.97106	4.56567	7.11753	7.91112	6.56837	5.77913	3.32781
Pelvic Int/Ext	-1.01342	3.625	2.89374	3.00399	2.37519	1.48956	2.08713	0.909913	1.48074	0.862837	-0.929564	-3.85872	-4.96417	-1.79032	-2.25842	-1.02159	2.50311	-1.92987	1.02951	0.358484	-4.41428	-3.81081	-3.74033	8.18476	2.04223	-1.85055	-1.6917	0.185103	0.25384	-3.43595	0.849628	1.09818	-3.45645	-1.22123	5.16189	-2.22149	-1.40323	-2.94981	6.42005	5.79734	3.40113	2.58783	2.9592	4.85837	8.13373	8.19516	6.3232	6.33144	3.93966
Pelvic Int/Ext	-1.63489	3.31041	2.49254	2.24503	1.53119	1.2254	1.79738	0.749831	1.1782	0.851123	-1.0857	-4.05544	-5.45591	-2.08415	-2.49755	-2.08841	1.49224	-2.80371	-0.0664109	-0.539793	-4.87528	-4.26485	-4.21917	7.00354	1.54999	-3.04018	-2.61265	0.684549	-0.790866	-5.0419	-0.117164	-0.496768	-4.67814	-2.3306	4.59492	-2.92002	-1.69982	-3.40803	6.15684	5.12446	3.52672	1.8577	2.47789	4.97045	8.40186	7.89228	5.90283	7.06939	3.60742
Pelvic Int/Ext	-2.20283	2.95375	2.11912	1.48449	0.808768	0.73736	1.57767	0.756424	0.851003	0.776579	-1.40167	-4.50631	-5.56447	-2.48354	-3.06918	-3.15057	0.816952	-3.32681	-0.728562	-1.11488	-4.87883	-5.00498	-5.04411	5.78487	0.958703	-4.20669	-4.187	0.528112	-2.30736	-6.37978	-1.22557	-1.73144	-5.91535	-3.52172	3.97932	-3.60899	-2.29268	-3.9804	5.82157	4.51774	3.47766	1.57658	2.53314	4.40942	8.02235	7.46895	5.45075	6.68063	3.26584
Pelvic Int/Ext	-2.82691	2.5827	1.6846	0.760503	1.38021	0.353885	1.23951	0.64157	0.571267	0.53773	-1.63682	-4.80918	-5.5401	-2.9787	-3.63972	-3.86212	0.264099	-3.68527	-1.20234	-1.79105	-4.70987	-5.41131	-5.25683	4.78936	0.253	-5.24126	-5.41678	-0.712633	-3.81296	-7.00647	-2.7922	-2.94227	-6.67311	-4.61567	3.3147	-4.42665	-2.73493	-5.02607	5.58759	4.15382	3.26285	1.39837	2.51283	3.81432	7.73158	6.96813	4.77812	6.24427	2.7818
Pelvic Int/Ext	-3.36171	2.24348	1.37743	0.268285	1.50795	-0.25274	1.0138	0.114769	0.0561991	0.0325467	-2.12945	-5.13486	-5.62385	-3.06629	-4.04625	-4.04485	-0.153333	-3.73599	-1.52581	-2.26975	-5.04959	-5.84351	-4.97202	4.07476	-0.427088	-5.74624	-6.45536	-2.23845	-5.03407	-7.37656	-3.78959	-3.56087	-7.02867	-5.37701	2.81904	-5.20718	-2.66628	-6.27843	5.21957	3.99465	3.15104	1.30213	2.34943	3.36157	7.41587	6.40004	4.17957	5.86375	2.20414
Pelvic Int/Ext	-3.64207	1.90442	1.26088	-0.00191904	0.064975	-0.966807	0.851916	-0.534668	-0.404674	-0.229996	-2.47821	-5.2645	-5.71161	-2.84623	-4.52347	-3.65394	-0.0518261	-3.50313	-1.31949	-2.07088	-5.76474	-5.85947	-5.07562	3.69091	-0.868599	-5.68345	-7.23818	-3.24452	-5.42321	-7.4158	-4.74088	-3.84074	-7.03462	-6.19814	2.76023	-5.39839	-2.44774	-7.12483	4.71297	3.98047	3.07063	1.29152	2.16348	3.103	7.03144	5.77065	3.71853	5.46314	1.6933
Hip Flx/Ext	33.7535	33.2438	33.4442	32.7127	33.6684	36.7453	36.018	39.2281	37.5369	35.2176	42.1063	36.4353	36.6436	38.6892	38.0616	36.0971	33.6959	36.0451	35.7278	36.344	33.4047	31.3087	33.0548	36.1886	34.0262	30.6087	30.8158	33.0529	30.6305	33.1741	33.0609	33.8616	32.476	31.7094	33.3157	33.3605	33.4653	33.5258	29.3589	27.3739	27.6537	28.5851	25.9137	35.7457	36.8468	36.7223	36.3672	37.0953	28.0631
Hip Flx/Ext	34.1156	33.187	34.1201	32.6943	33.7476	37.2978	36.0998	39.3585	38.0061	35.3612	41.8173	36.5499	36.6039	38.335	38.106	36.1359	34.0523	36.2677	35.6689	36.5721	33.3044	31.1759	32.9534	36.0674	33.7509	30.1373	30.3698	32.4512	30.0632	32.746	32.7619	33.3969	32.3364	31.3368	33.027	32.4422	32.6804	32.8655	29.424	27.2374	27.7685	28.3416	25.5181	34.81	35.3972	34.7958	34.7939	36.2693	27.8373
Hip Flx/Ext	33.9997	32.8376	34.5235	32.4042	33.5217	38.549	36.7201	39.7685	39.4936	35.6174	41.6864	36.6445	36.7173	37.8642	38.584	36.1452	34.3073	36.4409	35.6977	36.7356	33.1483	30.292	32.8373	36.2877	33.1618	29.2033	29.8417	31.7435	29.5472	32.1205	32.6639	32.6513	32.2938	30.9703	32.7804	31.2797	31.7167	32.2556	29.3727	26.9437	27.9874	27.9264	25.1284	33.557	34.2423	33.5537	32.7876	35.1428	27.3307
Hip Flx/Ext	33.5473	32.3984	34.4553	32.0697	33.0664	39.32	37.753	40.1337	40.8617	35.3643	41.751	36.6528	37.1607	37.3649	39.6239	36.1953	34.0806	36.7133	35.6919	36.8383	32.8121	29.3221	32.712	36.9558	32.6207	28.7822	29.4574	31.6851	29.2373	31.7257	32.5763	31.955	32.3593	30.6806	32.8909	30.6225	31.2159	32.3515	28.9229	26.6866	28.2034	27.5634	25.0564	32.8284	33.7029	33.0329	31.8177	34.5659	26.9196
Hip Flx/Ext	32.7428	31.6358	33.6208	31.5074	32.2725	39.1519	38.0587	39.6948	41.5129	33.8094	41.6526	36.2883	37.3257	36.9693	40.1438	35.9551	33.0742	36.7462	34.9437	36.4385	32.3743	28.1976	32.3077	37.4092	32.3778	29.1686	29.1357	32.125	28.7801	31.0687	32.1141	30.8586	32.2063	30.4624	32.5702	30.5707	31.1042	32.7131	27.8863	26.1324	27.8233	27.1127	24.8751	32.2317	33.0873	32.5379	31.3907	33.9872	26.5778
Hip Flx/Ext	31.3939	30.1851	31.9338	30.212	30.8538	37.9195	37.0137	37.974	39.8551	31.3499	40.8102	35.4872	36.5936	36.0426	39.697	35.0105	31.1889	35.9542	33.3723	35.1553	31.6668	27.5728	31.5526	36.8906	31.8503	29.69	28.7902	32.2601	28.2091	30.0561	30.443	29.7935	31.2331	29.8169	30.7778	30.4216	30.8679	32.7336	26.2563	24.9212	26.8143	25.7759	23.9483	31.0397	31.7265	31.2739	30.2735	32.6064	25.613
Hip Flx/Ext	29.564	28.1973	29.7258	28.1699	28.8814	35.5209	34.9477	34.5166	37.8975	29.7884	38.2818	33.6174	35.2739	33.4433	38.3845	33.1249	29.4333	34.1522	31.729	33.4576	30.2167	26.5914	30.3124	35.1763	30.2895	29.3213	27.9695	31.6084	27.0916	27.6612	28.5775	27.9215	29.7792	28.0284	28.7392	29.9675	30.2899	31.4936	24.7336	23.4814	24.6541	23.4837	22.6968	29.2491	29.8534	29.3302	28.2894	30.6391	24.0091
Hip Flx/Ext	27.5473	26.1159	27.3981	25.8533	26.7378	32.5554	33.2244	32.2947	35.5103	28.5229	35.927	31.6536	32.7644	30.9732	36.3974	31.4787	28.1455	32.6287	30.5481	31.8348	28.8098	25.4923	28.7416	33.2651	28.062	27.8634	26.4536	29.7169	25.4031	25.4383	26.5478	26.259	27.1649	26.1831	26.2531	28.7113	28.9508	29.3952	22.3852	21.0964	22.081	21.4566	20.5452	27.7509	27.8526	27.0765	26.048	28.7106	22.6373
Hip Flx/Ext	25.4587	24.1141	25.196	23.5464	24.6212	29.9542	30.764	30.5838	33.9585	27.3258	33.1869	28.4942	30.4465	28.0637	32.9797	29.8394	27.0211	31.0471	29.3055	30.3043	26.6726	23.7452	26.4529	30.2695	25.8651	25.686	24.2353	27.181	23.0687	22.535	23.88	23.9024	24.9762	23.495	24.8092	26.764	27.0738	27.5954	19.904	18.5649	19.4749	18.7244	18.0121	25.5919	25.6931	24.5264	23.71	26.7196	20.6704
Hip Flx/Ext	22.7776	22.2052	22.6496	21.2479	23.0387	26.7485	27.9638	29.6517	31.551	25.879	31.6877	26.0094	27.9459	26.4141	30.1495	28.128	25.5843	29.144	27.5094	28.5851	24.9851	21.9773	24.7043	27.1415	24.3925	23.2684	21.853	25.1642	21.1986	19.9321	21.9872	22.1683	22.0026	21.4562	23.7021	24.223	24.7414	25.1622	17.6505	16.7569	17.5741	16.2484	15.9733	23.1628	23.2543	21.7585	21.2169	24.3555	18.4649
Hip Flx/Ext	20.5996	20.3543	20.6202	18.9332	20.8815	24.9805	24.9372	27.6323	28.5831	23.1981	29.8497	22.9714	24.767	24.9839	26.6772	26.1959	23.8614	26.8274	25.2757	26.4459	23.2978	20.6684	22.9699	24.1294	22.2724	21.0176	20.2096	22.6291	18.9288	17.983	19.4876	19.8249	19.1731	19.312	22.0998	21.5554	21.8247	22.726	15.648	14.5577	15.2113	13.9998	13.2985	20.6328	20.7429	19.1289	18.8788	21.8094	16.6611
Hip Flx/Ext	18.4465	18.5051	18.5737	17.2098	18.694	23.1631	22.5945	25.4491	26.1592	20.114	28.3626	21.0549	22.7247	22.9855	24.565	23.9712	21.8588	24.2148	22.7811	23.8464	21.0711	18.8393	20.6625	21.5053	19.8614	18.9747	18.1824	20.358	16.9118	15.1213	17.5981	17.9597	17.1707	16.4171	20.0522	19.161	18.8609	20.9704	14.2003	12.5247	13.0015	12.3582	10.936	18.1664	18.4484	16.6946	17.0432	19.883	14.2352
Hip Flx/Ext	16.3809	16.6237	16.5501	15.0081	16.5544	21.5033	19.3808	22.2823	22.7222	17.7535	26.3452	18.857	20.3936	21.3996	22.8476	20.9086	19.5294	20.6328	20.252	20.9388	19.3959	17.3315	18.9002	19.3799	17.2113	16.8976	16.1596	18.7013	14.9055	12.8764	15.7135	15.3704	14.6608	14.3484	18.4341	17.6049	16.8959	18.7226	12.2009	11.0386	10.7951	10.2013	9.36448	16.0869	16.3478	14.6436	15.7199	17.2887	11.8761
Hip Flx/Ext	14.4245	14.1651	14.5534	12.9945	14.4843	18.6072	16.0891	19.1112	20.0682	14.4323	24.3367	17.2779	18.737	19.7749	20.8228	18.4393	16.556	17.5399	17.7195	17.9617	17.698	15.1149	17.0798	17.9856	14.3154	14.5508	13.9895	16.3463	13.2504	9.9963	13.1951	13.4255	12.3122	12.398	16.2921	15.6768	14.8572	16.5112	10.0277	9.04838	9.07785	8.05276	7.42299	14.81	14.2845	13.1851	14.2925	14.704	10.0501
Hip Flx/Ext	12.5755	12.1006	12.5483	11.1704	12.4669	15.5335	13.6502	16.6321	16.6453	11.007	22.6852	15.0143	16.3467	17.4194	19.2339	16.1278	14.2218	14.4914	15.1712	15.0085	15.3796	13.353	15.1726	16.0522	11.1853	11.9439	12.2343	13.7639	10.772	8.02863	11.3075	10.7905	10.6199	10.0109	14.0955	13.78	12.9267	14.2091	7.70221	6.98352	6.67309	6.39395	5.96058	13.1606	12.283	11.8092	12.2617	12.0857	7.59711
Hip Flx/Ext	10.8555	10.0294	10.5585	9.44971	10.4424	13.2939	10.5565	13.2001	13.4908	8.56773	20.1204	13.1167	14.3144	15.4322	16.841	14.0581	11.9913	11.723	12.6157	12.1729	13.5892	10.9409	12.4987	13.6235	7.97343	9.2103	9.68236	11.6901	8.0517	5.70127	8.78702	8.72633	8.43343	8.32626	11.7539	11.8137	10.8745	12.333	5.35083	5.35578	4.16624	4.08797	3.90457	11.3167	10.5927	10.04	9.82671	9.44292	5.31652
Hip Flx/Ext	9.27118	8.05755	8.65082	7.71764	8.37745	10.3835	7.77199	10.7042	11.298	5.68979	18.0703	10.3811	11.3926	12.5454	14.826	12.1452	10.0274	9.23579	10.1791	9.66702	11.1787	9.17226	10.4437	10.5273	4.81378	6.43866	6.91143	8.76642	5.21701	4.09983	6.882	5.99121	6.83756	6.12596	9.26584	9.67228	8.57757	9.59776	3.68323	3.10349	1.69085	1.73806	1.76313	9.3735	9.14927	8.07087	7.54189	7.09803	3.8313
Hip Flx/Ext	7.37794	6.23685	6.42425	6.02488	6.79492	8.33265	5.9732	7.75117	8.57234	3.34609	15.3799	8.24812	9.20573	10.2799	12.6767	9.72468	8.32343	6.3061	8.03033	7.48598	9.43404	7.06962	8.4277	6.99759	2.47447	3.79712	4.15444	5.67115	3.0457	1.98966	4.93128	4.05258	4.70167	4.43252	7.36854	7.94934	6.72581	6.72164	1.71578	0.908465	-0.0297449	0.0445522	0.15251	7.66498	7.69222	6.39398	5.60806	5.32421	2.1369
Hip Flx/Ext	5.83652	4.62184	4.78221	4.48517	4.67168	5.89265	3.95215	5.90386	6.68103	1.93751	13.365	5.35187	7.14319	8.03151	9.66885	7.68179	6.66632	4.06599	6.03316	5.39247	7.80552	5.32591	5.95441	3.55435	-0.646302	1.50806	1.49585	3.29345	0.136838	-0.0961309	2.2578	1.64982	2.51764	2.6533	4.97073	5.60678	4.23489	4.57114	0.0759813	-0.572707	-2.0082	-1.95654	-1.92515	5.93339	6.03093	4.76308	3.78138	3.94296	0.531386
Hip Flx/Ext	4.22516	3.15365	3.26112	3.07514	2.62204	3.84132	2.0974	3.81458	4.36312	0.342485	10.5396	3.20533	4.62817	5.19728	7.33599	5.58609	4.89881	1.98364	4.00386	3.21973	5.83579	4.18379	4.32391	0.905827	-3.70529	-0.371757	-0.44609	0.160221	-2.61425	-1.56345	0.268871	0.0026987	0.89167	0.211669	2.8047	3.31598	1.77094	1.82836	-1.34881	-2.17598	-3.53554	-3.55395	-3.81196	4.47045	4.23895	2.97896	1.85464	2.45361	-0.692137
Hip Flx/Ext	2.61598	1.75986	1.82972	1.65632	0.792203	2.48546	0.1465	2.36327	2.27878	-1.27057	8.32204	0.549695	2.86675	3.27492	4.22461	3.48364	3.1167	0.0715022	1.9364	1.09814	4.48906	2.75355	2.89223	-3.11742	-6.42627	-1.98929	-2.94405	-2.82792	-4.92422	-3.28499	-2.22316	-1.96717	-1.20691	-1.57447	0.765872	1.1085	-0.624689	-0.658714	-2.69709	-3.29127	-4.66582	-4.77549	-5.04461	2.41213	2.32476	1.10124	-0.108062	0.811691	-2.36488
Hip Flx/Ext	1.17217	0.515755	0.473208	0.55635	-0.70948	0.74568	-1.37714	0.401546	0.842181	-2.61587	5.52037	-1.1497	0.616032	1.58147	2.00205	1.43884	1.40482	-1.70798	0.0128908	-0.79827	3.25042	1.75084	1.64021	-6.98328	-8.49023	-3.52373	-5.1187	-4.88354	-6.27275	-4.35342	-3.83595	-3.29973	-3.17611	-3.21013	-1.25865	-0.991061	-2.91198	-2.82696	-3.6882	-3.92584	-5.31827	-5.54259	-6.42308	0.408886	0.244331	-0.768702	-1.83255	-0.464088	-3.95229
Hip Flx/Ext	0.00445191	-0.419873	-0.749221	-0.793658	-1.83371	-0.587392	-3.28831	-1.09157	-1.01454	-4.41204	3.70283	-2.85317	-0.974359	-0.203752	-0.00980409	-0.481544	-0.339435	-3.37752	-1.67068	-2.47142	1.80839	0.604441	0.22767	-9.46352	-9.70434	-5.10561	-6.82059	-7.19764	-7.76775	-5.40518	-5.11484	-4.932	-4.45087	-5.04333	-3.20384	-3.07112	-5.02325	-4.28069	-4.94813	-4.75371	-6.01262	-6.47372	-7.50013	-1.4289	-1.79621	-2.42285	-3.09084	-2.07862	-5.05503
Hip Flx/Ext	-0.924219	-1.09501	-1.77037	-1.78053	-2.56858	-2.34946	-4.79455	-2.95433	-2.4124	-5.83591	1.74072	-3.67011	-2.79457	-1.14149	-2.19526	-2.62963	-2.11429	-5.23554	-3.11816	-4.04646	0.939034	-0.079011	-0.620163	-10.5533	-10.2097	-6.84024	-7.92408	-8.9104	-9.31134	-5.85777	-6.22898	-5.9464	-5.60023	-6.01908	-4.44818	-4.76171	-6.36229	-6.04556	-6.04941	-5.75704	-6.63032	-7.27926	-8.10721	-2.94787	-3.34446	-3.59375	-3.90876	-3.38448	-6.40965
Hip Flx/Ext	-1.6752	-1.70466	-2.59939	-2.36106	-3.01831	-3.52522	-5.58138	-4.13745	-4.18047	-6.57953	0.622734	-4.24845	-3.80009	-1.96796	-3.44409	-4.14645	-3.80933	-6.44121	-4.37439	-5.51768	0.117018	-0.745131	-1.27757	-11.1424	-10.3489	-8.68732	-9.47576	-9.94996	-11.1407	-6.02518	-6.63361	-6.71327	-5.96547	-6.55591	-5.65347	-7.03957	-7.68756	-7.50504	-6.85714	-6.54476	-7.25382	-7.74646	-8.69095	-3.95295	-4.25309	-4.19803	-4.26341	-4.2893	-7.57377
Hip Flx/Ext	-2.3713	-2.36533	-3.38779	-2.75367	-3.41795	-4.72271	-6.15234	-5.39615	-5.58433	-7.20882	-0.452683	-4.41333	-4.49033	-2.27626	-4.61715	-5.44159	-5.54604	-7.30211	-5.52379	-6.67992	-0.280941	-1.16613	-1.8828	-11.4896	-10.3044	-10.4962	-11.3157	-11.3912	-13.0989	-5.6019	-6.56869	-6.74409	-5.85846	-6.38111	-6.36879	-8.81522	-8.53579	-8.4846	-7.25729	-7.22641	-7.71658	-8.13152	-9.02353	-4.40721	-4.91254	-4.38089	-4.29318	-4.83126	-8.46396
Hip Flx/Ext	-2.66285	-2.51009	-3.63245	-2.9816	-3.73044	-5.52324	-5.91609	-6.22166	-6.18953	-7.12947	-1.03924	-4.24971	-4.35426	-2.12955	-4.98215	-6.42265	-6.49568	-7.57375	-6.53394	-7.35151	-0.574471	-1.27593	-2.16547	-11.3117	-10.0061	-11.7213	-13.259	-13.0804	-14.4341	-4.66088	-5.87343	-6.06264	-5.04354	-5.80807	-6.5611	-9.681	-8.94499	-8.82304	-7.20244	-7.21964	-7.66869	-8.06748	-8.88289	-4.372	-5.09081	-4.09568	-4.25259	-4.85932	-8.86112
Hip Flx/Ext	-2.44553	-2.00242	-3.2606	-2.6803	-3.9278	-5.84059	-4.9113	-6.26036	-5.95739	-6.28026	-0.963113	-3.35779	-3.53055	-0.847157	-4.69627	-6.8922	-6.95253	-6.90821	-7.03289	-7.28666	-0.857988	-0.858948	-2.2866	-10.3852	-8.7676	-13.0353	-14.7493	-14.3489	-15.6734	-2.36097	-4.4469	-4.9363	-3.75996	-4.48694	-5.78679	-9.50263	-8.64475	-8.53204	-6.43513	-6.62452	-6.63871	-7.46635	-7.70357	-3.69899	-4.56355	-2.99049	-3.95343	-3.94832	-8.78096
Hip Flx/Ext	-1.38032	-0.835081	-2.1545	-1.59275	-3.49006	-5.44553	-2.44831	-4.98279	-4.75671	-4.08487	0.147903	-1.96889	-1.39968	1.0153	-3.17279	-5.98449	-6.71182	-4.41516	-6.44616	-6.15835	-0.814031	0.0645867	-2.13467	-8.47539	-6.33381	-13.7116	-15.1496	-15.517	-15.8022	0.000766614	-1.47021	-2.46703	-0.964162	-2.93537	-4.31786	-8.53407	-7.71386	-7.2256	-4.77674	-4.9503	-4.41678	-5.6985	-6.02373	-2.22527	-3.07247	-0.876863	-2.919	-1.90425	-7.68132
Hip Flx/Ext	0.563684	0.753391	-0.359739	0.0987624	-2.16176	-4.23567	0.456825	-2.98439	-2.03949	-1.3992	1.79776	0.864471	0.790139	4.36597	-1.30244	-3.59931	-5.57433	-1.33221	-4.54163	-3.94658	0.0558335	2.15185	-1.19166	-5.47772	-3.04971	-13.295	-14.2631	-15.4444	-14.377	3.5248	1.24297	0.00892183	1.72262	0.0297542	-1.33243	-6.14399	-5.56462	-5.66472	-2.52976	-2.37719	-1.54048	-3.15176	-3.21083	-0.0914467	-0.736702	1.90288	-0.847586	0.913539	-6.14679
Hip Flx/Ext	3.08013	2.67706	1.99021	2.22016	0.0201952	-1.62498	3.23165	0.343161	1.00458	0.658463	4.7507	3.47983	4.11958	7.18223	1.74461	-0.0644645	-3.49255	2.26692	-1.63262	-1.08293	1.4781	4.23501	0.259651	-1.82902	0.467775	-11.4465	-11.6829	-14.3016	-12.2727	6.23956	4.94879	3.66255	5.47129	2.6926	2.24651	-3.13735	-2.80833	-3.152	-0.14645	-0.117739	0.617041	-0.486288	-0.429237	2.52861	2.27167	4.9975	2.05056	4.09633	-3.37294
Hip Flx/Ext	5.8921	5.03202	4.77342	4.14322	2.74708	0.553613	5.57281	2.88033	3.19612	3.93528	7.14136	7.16939	6.74955	10.0576	4.2515	3.85448	-0.59137	6.26082	1.94934	2.27082	3.46766	7.44953	2.32242	1.9551	3.92503	-8.29735	-7.91515	-11.412	-8.47907	10.0141	7.64716	6.40312	9.03583	5.39327	6.06398	-0.325778	0.0339414	-0.537388	1.67759	2.89787	3.27909	1.42107	1.51502	5.63484	5.80181	8.39955	5.5428	6.68515	0.0124866
Hip Flx/Ext	8.91948	7.8134	7.88188	7.18736	5.75175	3.43738	9.59	6.50531	6.59521	8.27848	10.2924	9.91333	10.3217	13.7843	6.92631	7.82007	3.12632	10.6191	6.05001	6.30433	6.64976	10.0759	4.75803	4.76406	7.39817	-4.29244	-4.68171	-7.51653	-4.08646	13.0496	10.3732	10.079	11.7081	8.81239	10.1589	2.18724	2.74398	2.07392	4.37587	5.85423	5.88312	4.07243	4.1831	8.2648	9.65588	12.1409	9.36579	10.4569	2.90888
Hip Flx/Ext	12.1264	10.8614	11.2385	10.6176	9.00217	6.92151	14.3458	9.74458	9.89482	11.939	12.6435	13.5386	13.0243	16.49	10.8148	11.8983	7.50608	15.1496	10.4532	10.7278	9.20922	13.7429	8.17893	8.26268	11.02	0.2376	-0.183252	-4.23884	0.545265	17.3094	14.2871	13.0202	15.5229	11.4016	14.3572	4.7464	5.49568	4.04408	7.56433	8.13565	8.67376	7.16639	7.24405	12.1357	13.6619	16.1012	13.3037	14.4981	7.1474
Hip Flx/Ext	16.2807	14.003	15.5889	14.1246	11.6279	10.2014	17.8897	14.7906	15.0013	16.6712	15.9636	16.3266	15.8156	19.2387	13.978	17.2103	11.9184	20.6559	14.9043	14.9931	11.7982	17.4863	10.8044	11.4297	13.8913	5.13242	4.35701	0.413468	4.10037	21.6853	17.4989	17.3318	19.6907	14.2034	17.2714	6.86884	7.8115	6.89911	11.2186	11.3596	10.919	9.78935	9.85041	16.0963	17.5247	19.8587	16.9441	18.6552	11.5172
Hip Flx/Ext	19.6016	17.1042	19.0097	17.5687	15.2225	15.0864	22.3063	18.7448	20.0942	20.9613	18.6868	20.2733	19.7938	23.1756	18.435	21.3308	15.8854	24.6172	19.2621	18.977	15.2563	20.3063	13.5551	14.5923	17.9342	10.238	9.00436	5.3295	8.92916	24.9052	22.0357	20.7906	22.9519	18.219	20.5298	10.0714	11.4195	10.3029	15.0753	14.7884	14.0303	13.4331	13.5255	19.5087	20.9751	22.9275	20.2675	22.6533	14.6812
Hip Flx/Ext	22.8459	20.0795	22.2963	20.9099	18.672	18.7201	26.357	23.7869	23.6424	23.9842	22.6699	23.4782	22.9815	26.3656	21.9224	25	19.5237	27.9765	23.3984	22.8176	17.8892	23.9648	17.4786	18.1082	22.1886	15.3472	13.8316	9.11984	13.8756	28.8588	25.392	25.3285	27.1309	21.2092	23.2596	13.6474	15.5194	13.2529	17.8702	17.3966	17.0924	16.8746	17.0419	22.5093	24.122	25.5047	23.5613	25.9537	18.6083
Hip Flx/Ext	25.972	22.9282	25.4077	24.0883	21.9605	23.2671	29.0813	27.3179	28.0235	27.7568	25.9282	28.0738	27.4529	30.7428	25.542	28.1161	23.0844	30.784	27.1322	26.4391	21.4671	26.5158	20.4827	21.6791	26.3659	20.1736	17.4537	14.1603	18.768	31.3691	28.4697	28.3588	29.8875	24.8648	25.8477	17.4594	19.7443	17.4948	21.2135	20.7002	19.8743	19.159	19.3994	25.5827	27.1747	27.8145	26.9726	28.5407	21.6457
Hip Flx/Ext	28.8616	26.19	28.2133	26.9854	25.1788	27.5153	32.2016	31.543	30.964	31.126	30.3959	31.5671	30.8476	33.933	30.4632	30.6913	27.214	33.0852	30.3626	29.5445	24.1133	29.4369	23.3602	24.1855	29.941	24.3624	21.8198	19.035	22.139	33.8878	31.8213	31.6079	32.8059	27.2498	28.2863	21.3432	23.5633	21.6313	23.9888	23.5529	21.7035	21.7266	22.0985	28.0247	30.0904	30.0453	30.0126	30.813	22.8611
Hip Flx/Ext	31.3144	28.4047	30.5341	29.4633	28.2162	30.4447	34.7578	34.9641	34.2378	33.333	34.5094	35.7842	35.054	36.8643	33.9631	33.2499	29.8973	35.1901	32.9628	31.9835	26.5439	31.1404	26.0038	27.3284	32.5248	27.5985	25.3264	22.3932	25.9047	35.1378	33.6841	33.4088	34.8405	29.3013	29.8358	24.1086	25.9946	25.2606	26.2024	25.3077	23.7899	23.76	23.7974	30.8991	32.4673	31.9319	32.0673	33.0297	23.3502
Hip Flx/Ext	33.1438	30.1965	32.2941	31.414	30.7973	33.8584	36.6915	36.9221	36.74	35.7124	37.1472	38.3596	37.6531	40.1577	37.9553	34.8761	32.0146	36.4207	34.9463	33.8357	29.2125	32.7654	29.0346	30.2343	33.8816	29.7762	27.8459	26.1803	28.5921	36.0427	35.431	35.0654	35.862	31.4966	31.3997	27.307	28.6532	27.5687	27.9102	27.1205	25.4551	25.3467	25.6693	33.0097	34.2082	33.6117	33.1182	34.9669	23.6907
Hip Flx/Ext	34.2781	31.524	33.5166	32.4466	32.7213	35.956	37.6563	38.7808	38.1548	37.2957	39.989	40.8866	40.1119	42.086	40.3045	36.2932	33.6514	37.4845	36.4891	35.3121	30.7143	33.5969	30.8381	32.3888	33.945	31.1426	29.011	28.9843	30.114	36.2737	36.3131	35.9452	36.6572	32.7296	32.5162	29.8245	30.7523	30.0591	28.8849	28.3417	26.6155	26.2891	27.098	34.6358	35.5148	35.0539	33.7574	36.2026	24.4121
Hip Flx/Ext	34.7986	32.3364	34.267	33.1863	33.7081	38.021	38.3477	39.685	39.4777	37.9895	41.6232	42.104	41.2621	43.5091	42.0674	37.3395	34.8802	38.3192	37.7452	36.53	31.8122	34.3256	32.1917	33.4888	33.4791	31.9855	29.6828	30.4521	30.5625	36.1912	36.869	36.6028	36.807	33.629	33.4142	31.7302	32.2946	31.8587	29.7883	28.8347	27.3108	27.1654	27.8352	36.0236	36.6252	36.1737	34.7146	37.6537	25.7051
Hip Flx/Ext	34.6114	32.6347	34.1793	33.2096	34.4245	39.0123	38.4865	40.2925	40.0471	38.3772	43.1118	42.8199	41.9584	44.529	43.5062	37.8009	35.6733	38.619	38.6127	37.3967	32.7761	34.4905	33.3373	33.9455	32.5882	32.3037	29.6973	31.6429	30.4733	35.7418	37.0185	36.4852	36.3932	34.3369	34.2726	33.0976	33.238	32.7355	30.2282	28.9401	28.1927	27.5735	28.5631	37.2897	37.6218	37.162	36.1161	38.7884	26.9416
Hip Flx/Ext	33.9502	32.4879	33.5641	32.6047	34.4726	39.6304	38.3331	40.3279	40.2039	38.1957	43.6626	42.6669	42.2737	44.5623	43.8993	37.6544	36.1556	38.124	38.9895	37.8934	33.2176	34.0808	33.7813	33.989	31.6716	32.0334	29.5842	32.0322	29.8384	35.1744	36.6507	35.4388	35.2376	34.4609	34.9871	33.8962	33.641	33.3629	30.1792	28.6955	28.7512	27.7109	29.2644	38.2021	38.5407	37.9161	37.1525	39.5439	27.728
Hip Flx/Ext	32.9227	31.9772	32.6628	31.5197	33.8697	39.5545	37.8379	39.9387	39.6275	37.6897	43.5816	41.6266	42.0307	43.6612	43.4456	36.7888	36.3762	36.6393	38.826	38.0509	33.5437	33.1612	33.9382	33.5426	30.7993	31.5645	29.4449	31.9395	28.9616	34.2922	35.6847	34.2987	34.2048	34.0573	35.2389	34.1425	33.5804	33.5191	29.671	28.4481	28.6021	27.8306	29.6144	39.1322	39.1376	38.0743	37.2903	39.8472	28.3219
Hip Flx/Ext	31.7823	31.24	31.7958	30.2098	32.7997	39.1551	36.9293	39.3692	38.7312	36.5101	42.9118	40.3191	41.0523	42.4097	42.4137	35.5823	36.1172	35.3871	38.0105	37.8057	33.6273	32.5971	33.835	32.6075	30.3453	31.4061	29.3441	31.5693	28.5007	33.7042	34.853	32.9952	33.0587	33.4487	35.0001	34.0435	33.0093	33.3122	29.0971	28.1038	28.0711	27.7095	29.5315	39.3877	39.1615	37.5271	36.6712	39.597	28.1421
Hip Flx/Ext	30.9391	30.5374	31.2665	29.137	31.7781	38.1299	36.1235	38.2249	37.133	35.0335	41.3894	38.142	39.9238	40.8188	41.0168	34.1576	35.1626	34.5247	36.6317	37.0974	33.5285	32.2566	33.3757	31.9147	30.6118	31.4457	29.4415	31.2132	28.4659	33.1381	34.1202	32.3304	32.3485	32.7872	34.2796	33.5405	32.1102	33.0058	28.2607	27.6025	27.3042	27.2979	28.725	38.8802	38.6721	36.9327	36.1685	39.0051	27.5941
Hip Flx/Ext	30.6977	30.1808	31.2113	28.7553	31.29	36.9928	35.3981	37.2116	35.9494	34.1287	40.0939	36.5669	38.2283	38.6633	39.2129	33.032	33.69	34.2434	35.2437	36.0131	33.0794	32.1847	32.9219	32.0581	31.4194	31.2872	29.8496	31.103	28.9165	32.8673	33.4019	31.6934	32.092	32.1657	33.6203	32.8542	31.2943	32.5586	27.6561	27.1226	26.8482	26.4784	28.0086	38.1345	38.1538	36.993	36.3791	38.5717	26.8506
Hip Flx/Ext	31.0109	30.2897	31.5313	29.1277	31.4081	35.3557	35.5613	36.1177	34.9094	33.646	38.7265	35.1004	37.1015	37.5174	38.305	32.5601	32.4669	34.4862	34.5879	34.9454	32.5839	32.1302	32.4772	32.9216	32.4179	30.7922	30.2964	31.2193	29.2945	32.6051	33.0601	31.3751	31.9887	31.9734	33.4142	32.2014	30.7678	32.1435	27.5795	26.6791	26.8974	26.0284	27.3918	37.7525	37.8195	37.53	37.049	38.4813	26.5437
Hip Flx/Ext	31.7088	30.8766	32.085	29.9025	31.8367	34.3347	36.265	35.6336	34.604	33.8816	38.1482	34.3904	36.093	36.9018	37.7262	32.656	32.1872	34.7202	34.6782	34.3041	31.9981	32.2259	31.9967	34.0274	33.2074	30.0501	30.3127	31.4912	29.1732	32.1919	32.7744	31.0994	31.798	31.9575	33.4577	31.6334	30.419	31.7205	27.8494	26.7313	27.394	26.2996	27.3474	37.6953	37.1077	37.7182	37.3028	38.0733	26.8119
Hip Add/Abd	2.5209	3.4596	4.48414	4.39111	3.17901	-1.55371	1.91537	-0.745264	-0.681961	0.0249383	3.86683	1.04245	1.98824	6.29797	1.18512	3.16708	2.30555	1.94913	2.78291	1.79766	3.19509	2.50152	1.91046	1.4354	0.66489	-5.08552	-2.59077	-2.79423	-3.19515	1.85899	0.0886759	2.83708	-0.794428	-0.641165	-0.490901	0.319723	0.997506	-2.37666	3.43902	4.84918	4.13548	2.40571	3.1113	4.2132	3.95138	3.26121	7.56826	5.59978	2.90473
Hip Add/Abd	2.90427	4.09474	4.8849	4.60358	3.3968	-1.38	0.921999	-0.578439	-0.350523	0.340461	4.63687	2.36919	3.23047	6.9831	1.76558	3.87641	2.91595	2.1391	3.4097	2.44484	3.53359	2.60546	2.10249	1.48062	0.632602	-5.07072	-2.55614	-3.09595	-2.79534	2.51913	0.914891	3.13784	-0.406807	-0.231086	-0.086098	0.770725	1.25617	-2.06562	3.76845	5.27403	4.64658	2.70777	3.54108	4.66509	4.72157	3.15675	7.44312	6.46967	3.06719
Hip Add/Abd	3.39094	4.56292	5.44263	5.01689	3.8707	-0.964558	-0.405572	-0.0197873	0.563771	0.270705	5.87789	4.57658	4.73094	7.71671	2.89337	4.67142	3.66054	2.51584	4.28277	3.19789	3.77089	1.82581	2.45455	1.78028	-0.0480272	-5.50788	-2.19256	-3.09485	-1.77505	3.51788	1.87569	3.87938	0.422465	0.421238	0.507146	1.15342	1.87305	-1.34152	4.518	5.86457	5.47119	3.24681	4.22867	5.48605	5.92127	4.31485	6.95038	8.09629	3.41966
Hip Add/Abd	4.02139	4.87908	6.07184	5.57739	4.42736	-0.670783	-0.633268	0.806334	1.66917	-0.601566	7.04296	6.13752	6.66231	8.75697	4.89891	5.58993	4.31541	3.39758	5.24484	4.07298	4.09284	0.820868	2.8764	2.38734	-0.994576	-5.60794	-1.90496	-2.64572	-0.781678	4.31958	3.29336	4.57495	1.15521	1.60598	1.13578	2.18275	3.15824	-1.12794	5.90759	6.3711	6.26728	4.26621	4.87947	6.92219	7.30612	6.10783	7.26695	10.0322	4.12782
Hip Add/Abd	4.77856	5.33398	6.63244	6.21523	5.03203	-0.57146	0.144505	2.01412	2.6515	-2.60002	8.88123	7.88575	7.92059	9.67001	6.46781	6.28964	4.52663	4.27718	5.56942	4.87914	4.48337	-0.0286476	3.33289	3.24331	-0.844933	-4.53618	-1.68866	-1.40012	-0.190836	5.49593	4.48651	5.48884	2.18581	2.63615	1.65273	2.26227	4.19241	-1.3092	7.44615	7.08779	7.15029	5.38689	5.89279	8.8346	8.97902	8.78762	9.31748	12.504	4.95271
Hip Add/Abd	5.5333	6.0558	7.05351	6.81336	5.79419	-0.570802	1.85468	2.02202	2.7154	-3.82902	9.68321	8.88416	9.36202	10.3066	8.35219	6.33011	4.12288	4.57794	5.36388	5.46216	4.98235	0.176312	3.69404	3.96517	0.124549	-2.39072	-1.13993	0.258551	0.197915	6.51489	6.11243	6.07739	3.41889	3.70063	1.55939	0.36874	2.86235	-0.353947	8.49454	7.69492	7.88485	6.84416	6.79388	10.6083	10.9252	11.5809	12.052	14.9572	6.14203
Hip Add/Abd	6.1716	6.84999	7.39711	7.18459	6.57075	-0.374566	3.68434	0.561417	2.98153	-3.37361	8.87703	9.69188	10.0945	9.9264	9.31746	5.96826	4.10244	4.6494	5.4731	6.02613	5.57073	1.07925	4.18679	3.84789	0.340725	-0.384836	0.327656	1.4508	1.13978	7.8903	6.96235	6.82675	4.46927	4.81334	1.24786	-0.985278	0.621964	2.78876	8.87455	7.98699	8.65802	7.66091	7.25166	11.8492	12.4567	13.1476	13.8141	16.4541	6.97857
Hip Add/Abd	6.73692	7.4791	7.70563	7.29953	7.10559	-1.00633	4.69811	-0.404901	3.91769	-1.16969	7.43515	9.96476	10.4321	8.78344	9.75242	5.83893	4.77453	4.88325	6.26931	6.63219	5.87022	1.65075	4.66428	3.24615	-0.168856	0.895331	1.86737	2.666	2.42738	8.68826	7.28976	7.38671	5.50714	5.33522	1.23563	-0.467842	-1.93707	6.19708	9.16715	8.11381	8.84697	7.80764	7.72989	12.4861	13.1865	12.9725	13.9037	16.5656	7.26696
Hip Add/Abd	7.24912	7.75767	7.93877	7.29343	7.33494	-2.39732	5.29204	0.176154	4.78965	1.38749	5.80587	10.0337	10.3023	6.84195	9.54239	5.72545	5.81897	5.09107	7.00303	7.01017	6.10851	2.17067	5.12075	2.22595	-0.391883	1.5538	2.61049	3.16586	3.31666	8.79907	7.05662	7.78953	5.71588	5.69236	2.04153	2.49233	-2.21007	7.58077	9.23354	7.96625	8.53846	7.72072	8.1977	12.9458	13.4865	12.0706	12.869	15.6336	6.97796
Hip Add/Abd	7.4591	7.55488	8.05719	7.22086	7.40665	-3.88989	5.14596	1.74467	4.99312	2.69615	5.69335	9.84204	9.94855	6.00585	9.04483	5.54751	6.44162	5.11773	7.21465	6.98354	6.20269	2.55843	5.35721	1.15958	0.133325	1.79147	2.81127	3.06882	3.64303	7.88127	6.76813	7.85216	5.4502	5.79503	2.87245	5.08006	0.174059	8.19221	8.9435	7.74758	8.26036	7.46845	8.38996	12.6279	13.1179	11.2177	11.8052	13.9317	6.11192
Hip Add/Abd	7.22495	6.96388	7.96314	6.93304	7.39177	-3.59338	4.60827	3.3688	4.54737	3.42177	6.69247	9.25044	9.25932	5.96028	8.31606	5.45802	6.62526	5.01116	7.11107	6.65265	6.2344	3.01122	5.49156	0.0370749	1.46218	1.89563	2.90252	2.74116	3.82669	7.13082	6.62736	7.79254	5.24595	5.85217	3.05149	5.8799	3.64599	8.39801	8.43649	7.35076	7.8579	7.08289	8.19176	11.6253	11.9962	10.5485	11.0451	11.9497	5.39633
Hip Add/Abd	6.83948	6.26752	7.72983	6.56923	7.28262	-1.52985	4.28249	3.60852	4.33052	3.39587	7.47273	8.76112	8.77581	6.50969	7.78534	5.36737	6.39676	4.93977	6.79088	6.1485	6.16893	3.82913	5.51813	-0.864866	2.84502	2.0421	2.98575	2.70568	3.86955	6.67561	6.58999	7.6303	5.30279	5.83929	2.93836	5.59824	6.16903	8.27246	8.00224	6.81797	7.36073	6.69921	7.54421	10.3968	10.5589	9.79003	9.96214	10.7785	4.7177
Hip Add/Abd	6.47054	5.69316	7.41946	6.10593	7.09142	-0.199392	4.03031	3.4274	4.07472	3.28411	8.05273	8.33409	8.36699	6.95058	7.368	5.16011	5.88167	4.89252	6.32988	5.53791	6.06059	4.35995	5.49131	-1.12266	3.50926	2.22427	2.9256	2.85481	3.76235	6.63763	6.47437	7.27598	5.44551	5.79392	2.92917	5.07485	6.48769	7.73104	7.42859	6.34906	6.82243	6.09674	7.00344	9.9724	9.61025	9.29406	9.75824	9.79406	4.34935
Hip Add/Abd	6.24108	5.2842	7.12587	5.88607	6.88698	0.368991	3.85597	3.31647	3.88336	3.10263	7.69738	8.23143	8.25444	7.0498	7.06902	5.12255	5.21787	4.59399	5.77294	4.87186	5.96552	4.64873	5.46383	-0.915408	3.21328	2.39657	2.81858	3.12392	3.59949	6.57766	6.20393	6.85194	5.52159	5.76321	3.0097	4.59077	5.63725	7.20365	6.90922	5.73669	6.44757	5.50511	6.35951	10.4667	8.64583	9.97549	11.0252	8.90754	4.01183
Hip Add/Abd	6.3904	5.04598	6.90623	5.83856	6.94001	0.305816	3.74054	3.2602	3.71573	2.79026	7.15418	8.21749	8.23905	6.65253	7.00177	5.35127	4.68733	4.28594	5.21925	4.16495	5.90479	4.53644	5.43703	-0.432926	2.66979	2.52065	2.73628	3.49276	3.31742	6.58662	6.13311	6.22002	5.66124	5.87121	2.89266	4.37476	5.00949	6.95909	6.46625	5.21844	6.0244	5.11568	5.92372	11.5234	7.78597	11.2326	12.4896	7.75961	3.57873
Hip Add/Abd	6.81636	4.73725	6.77965	5.73721	7.27781	0.118235	3.55568	3.0304	3.64505	2.51761	6.57079	8.20151	8.24982	6.15034	6.93899	5.76872	4.16118	4.35924	4.68523	3.44899	5.87861	4.27572	5.36788	-0.0135705	2.09011	2.58489	2.65077	3.84087	3.08071	6.71897	6.29429	5.76256	6.11067	6.10684	2.555	4.20178	4.72812	6.92795	6.08237	4.87105	5.64401	4.67401	5.40594	12.064	8.3764	11.9849	12.6253	6.83376	3.57631
Hip Add/Abd	7.14825	4.39496	6.76516	5.56628	7.55517	-0.150492	3.27708	2.72228	3.56068	2.26061	6.15213	8.15241	8.27849	5.40854	6.74869	6.09587	3.75902	4.65942	4.22154	2.84975	5.88286	4.14087	5.30295	0.00797546	1.52698	2.65101	2.57749	4.27375	2.85927	6.81399	6.44732	5.01178	6.52116	6.44894	2.25584	4.1537	4.61372	6.95208	5.81746	4.38908	5.27509	4.28049	4.96472	11.8129	10.1594	11.7486	12.0532	7.49598	3.87505
Hip Add/Abd	7.1168	4.13853	6.7175	5.29708	7.54587	-0.243561	3.04529	2.32648	3.36614	2.17542	5.55676	8.06885	8.26736	4.89011	6.50204	6.18064	3.62148	4.86176	3.87402	2.55842	5.9934	4.21205	5.29807	-0.252702	1.18853	2.77159	2.46249	4.48586	2.67102	6.72767	6.48604	4.34546	6.86245	6.50604	2.17319	4.19869	4.53793	6.94743	5.49293	3.86645	4.9731	3.97721	4.6666	11.4682	11.6722	11.2954	11.6466	9.27772	4.45464
Hip Add/Abd	6.95579	3.71778	6.50076	4.85395	7.34586	0.0242658	2.86074	2.20281	3.21854	2.23453	5.17154	7.93868	8.18232	4.49377	6.24975	6.08945	3.66127	4.92653	3.62564	2.51235	6.22596	4.61918	5.50792	-0.448615	0.897772	2.88929	2.3666	4.59907	2.44479	6.44149	6.43378	3.59618	6.90688	6.34845	2.17048	4.24604	4.31805	6.86014	5.23121	3.50233	4.43133	3.53017	4.27226	11.094	11.8002	10.8674	11.2503	10.6127	4.75282
Hip Add/Abd	6.81731	2.96479	6.1826	4.32898	7.14035	0.779938	2.82315	2.27732	3.12564	2.40181	4.887	7.82543	8.02098	4.21241	6.17179	5.99972	3.72543	5.05156	3.37331	2.55316	6.61376	4.96383	5.79871	-0.287578	0.718674	2.94022	2.33479	4.85999	2.36638	5.98249	6.32605	3.23202	6.976	6.01943	2.18229	4.13922	3.95703	6.59111	5.07072	3.10297	3.7735	3.09802	3.80927	10.7377	11.3698	10.3772	10.7917	10.675	4.77475
Hip Add/Abd	6.72484	2.18477	5.93814	3.92551	7.01059	1.36255	2.66101	2.3514	3.06236	2.57098	4.87377	7.61376	7.91812	4.10716	6.29318	5.76604	3.72905	5.16529	3.1856	2.59644	6.81303	5.24434	6.06681	0.701102	0.538423	2.95295	2.38894	5.16626	2.37758	4.87034	5.60691	2.96658	6.91634	5.70903	2.16934	3.84502	3.48417	6.2174	4.97241	2.84225	3.26981	2.84557	3.44762	10.2267	10.8865	9.83876	10.2681	10.2978	4.68283
Hip Add/Abd	6.67061	1.7241	5.78921	3.71521	6.95279	1.82542	2.29796	2.37162	2.91902	2.60913	4.88237	7.47059	7.85301	4.05491	6.55531	5.37806	3.767	5.08955	3.11681	2.6309	6.85398	5.2676	6.19173	1.80118	0.376364	2.84673	2.37869	5.25814	2.30631	3.87972	4.57642	2.8757	6.10593	5.37718	2.05226	3.54493	2.89942	5.81555	4.91649	2.69635	3.12011	2.78998	3.08275	9.71823	10.2466	9.28368	9.70556	10.0406	4.53437
Hip Add/Abd	6.60973	1.50924	5.64675	3.38371	6.86454	1.75925	1.53352	2.33667	2.60223	2.44749	4.78576	7.27532	7.96087	3.96973	6.87215	5.01166	4.09889	4.67615	3.05273	2.58163	6.69583	5.08676	6.098	1.82475	0.166603	2.42098	2.09333	4.95835	2.20821	2.67572	3.37865	2.67242	5.08295	4.801	1.77819	3.42878	2.21247	5.48419	4.8536	2.4504	3.07211	2.76317	2.87984	9.19911	9.5747	8.75702	9.11644	9.58797	4.41895
Hip Add/Abd	6.50764	1.34717	5.43458	2.90117	6.63237	1.25611	0.617536	2.12827	2.21527	1.94396	4.51328	7.00829	8.26938	3.78399	7.04404	4.62412	4.49069	3.84782	2.82938	2.45635	6.51574	4.84748	5.95231	0.885289	-0.282173	1.6383	1.66154	4.27482	2.01751	2.01603	2.10073	2.29707	3.65263	4.20408	1.47198	3.28713	1.6747	4.94999	4.74036	2.03823	2.87917	2.5577	2.69833	8.6579	8.95099	8.16711	8.49922	8.98316	4.20179
Hip Add/Abd	6.2838	1.18504	5.15756	2.34677	6.21656	0.689315	-0.124621	1.69128	1.29171	1.32708	4.19383	6.38676	8.3969	3.33899	6.77373	4.11899	4.50581	3.20633	2.3571	2.12532	6.31226	4.45695	5.8159	-0.106313	-0.995964	0.581415	0.824192	3.67398	1.46133	1.33512	1.48563	1.38892	2.87232	3.24769	0.917778	2.83366	0.998244	4.31782	4.42974	1.66059	2.43401	2.20336	2.22809	8.04655	8.34303	7.44173	7.61707	8.22072	3.74244
Hip Add/Abd	5.81558	0.944815	4.87009	1.90207	5.69439	-0.372708	-1.26735	0.523628	-0.270625	0.104464	3.61105	5.53393	8.08904	2.83427	5.96815	3.40699	3.65157	2.5849	1.62075	1.37737	6.16331	3.98288	5.58189	-0.99701	-1.71409	-0.608637	-0.229315	2.84334	0.411458	0.913125	0.825222	0.515101	2.37142	2.5014	0.178159	2.18756	0.412	3.73583	3.86377	1.28474	1.81836	1.51826	1.50739	7.26727	7.45158	6.63467	6.49838	7.36215	3.00245
Hip Add/Abd	5.45644	0.61718	4.6112	1.5856	5.31593	-1.80865	-2.65604	-1.18876	-1.79041	-1.65531	2.82998	4.76518	7.41201	2.07884	5.20936	2.54891	2.42412	2.02236	0.699754	0.340518	5.94986	3.49711	5.29042	-1.85907	-2.1067	-1.51712	-1.42991	1.81595	-0.646425	0.790804	0.426914	-0.824927	2.16489	1.80735	-0.702612	1.75569	-0.13714	3.3499	3.3276	1.02864	1.26457	0.702035	0.887216	6.58486	6.59586	5.84816	5.6453	6.51278	2.33656
Hip Add/Abd	5.15043	0.0778385	4.19697	1.21018	4.86351	-3.1377	-4.01306	-2.5968	-4.00399	-3.28136	2.02982	3.42268	6.38465	0.533575	4.32944	1.48056	0.988693	1.4639	-0.314897	-0.698383	5.52534	2.56373	4.85378	-3.04254	-2.42943	-2.78333	-2.89138	0.850693	-2.36835	0.548385	0.0914946	-2.03589	1.89044	0.919256	-1.69168	1.44679	-0.769144	2.73949	2.44766	0.756167	0.337137	0.0151819	0.0631736	5.66504	5.68864	5.07084	5.25413	5.6953	1.31038
Hip Add/Abd	4.81014	-0.573452	3.6595	0.746886	4.4096	-5.13494	-6.25936	-4.44847	-5.5714	-5.68087	0.45035	2.1341	4.57661	-0.996601	2.81071	0.0801375	-0.412014	0.588241	-1.35322	-1.66955	5.05176	1.71255	4.23356	-3.93452	-2.56969	-4.25599	-4.19961	-0.461329	-4.3014	0.173518	-0.345544	-3.775	1.0623	0.359075	-2.4929	0.968291	-1.38196	1.87195	1.31908	0.0472137	-0.733047	-0.961817	-0.547407	4.80803	4.78326	4.18786	5.0327	4.80886	-0.018322
Hip Add/Abd	4.41999	-0.841225	3.22765	0.622267	4.03694	-6.52455	-8.35344	-5.89519	-7.55443	-7.81889	-1.13	0.210089	2.96411	-3.24402	1.3868	-0.719141	-1.61198	-0.327731	-2.34805	-2.75492	4.16244	0.602597	3.1503	-4.57123	-2.79171	-5.78632	-5.96528	-1.59852	-5.95174	-0.510635	-0.650076	-4.88802	0.237703	-0.0420176	-3.58151	-0.131521	-2.46125	1.05118	0.115542	-0.915907	-1.73464	-1.86507	-1.3546	3.95131	3.84288	3.17002	4.47837	3.73275	-1.16243
Hip Add/Abd	4.14592	-0.579106	2.93729	0.860338	3.92773	-7.86821	-9.88277	-7.83146	-9.48065	-8.95601	-3.3454	-1.22237	0.713661	-4.76793	-0.578475	-1.33596	-2.68058	-1.34837	-3.28953	-3.93701	3.34999	-0.0831897	2.2827	-5.18954	-3.38352	-6.8409	-7.29107	-2.32256	-6.80927	-0.979686	-1.00577	-5.90805	-0.617666	-0.233729	-4.58222	-1.48642	-3.7877	-0.269914	-0.876139	-1.61943	-2.34032	-2.58492	-2.10519	2.97817	2.81036	2.02595	3.69996	2.46321	-2.66763
Hip Add/Abd	3.95551	-0.243096	2.66328	1.0109	4.02569	-8.72578	-10.5298	-9.08789	-10.3844	-9.91709	-4.72819	-2.87571	-0.823944	-5.87218	-1.86439	-2.10671	-3.62688	-2.30664	-4.24343	-5.0374	2.54796	-0.806152	1.52929	-5.92677	-4.30529	-7.35566	-8.0974	-3.11212	-7.66309	-1.34387	-1.20225	-6.53047	-1.05279	-0.529256	-5.45092	-2.75532	-5.19292	-1.81698	-1.4189	-2.37121	-2.92799	-3.01482	-2.615	1.83541	1.69408	0.85606	2.84505	1.49832	-3.97176
Hip Add/Abd	3.57164	-0.330359	2.18789	0.850364	4.05436	-10.2156	-10.4218	-10.2847	-10.2559	-10.3246	-5.97514	-3.73776	-2.45737	-6.53736	-2.87893	-2.93648	-4.48246	-2.99097	-4.99511	-5.92314	1.74151	-1.2497	0.937533	-6.42915	-5.02235	-7.70959	-8.559	-3.71071	-8.4273	-1.37391	-1.31573	-7.05429	-1.14424	-1.08705	-6.15332	-3.94277	-6.61553	-3.4904	-1.93729	-2.86936	-3.2991	-3.44025	-3.12204	0.989252	0.708392	-0.137896	2.19785	0.357805	-4.70017
Hip Add/Abd	2.95464	-0.803589	1.42951	0.361356	3.8941	-11.679	-9.12963	-10.4982	-9.23849	-10.1102	-6.51294	-4.40684	-3.32804	-6.55375	-3.81041	-3.37514	-5.25046	-3.23381	-5.31713	-6.44819	1.32825	-1.66708	0.28585	-6.60553	-5.13689	-8.0641	-8.89587	-3.9629	-9.08972	-1.21346	-1.3351	-6.86856	-1.18142	-1.26521	-6.54671	-5.19399	-8.07917	-4.7626	-2.23952	-3.0785	-3.33851	-3.50826	-3.29479	0.184798	0.224174	-0.563899	1.56032	-0.398702	-5.17181
Hip Add/Abd	2.44344	-1.22915	0.551018	-0.00219977	3.72263	-11.9294	-7.78724	-9.61976	-7.49445	-8.98442	-6.83679	-4.70329	-3.90078	-6.35329	-4.34576	-3.20991	-5.79058	-3.00811	-5.23579	-6.52023	0.97104	-1.78248	-0.116207	-6.0685	-4.81796	-8.0981	-8.56597	-3.92483	-9.34242	-0.870824	-1.24039	-5.73575	-1.17956	-0.98006	-6.55842	-6.11032	-9.09623	-6.43771	-2.23646	-3.04157	-3.09928	-3.2661	-3.13703	-0.407425	-0.572797	-0.862632	-0.0885474	-0.525625	-4.97634
Hip Add/Abd	2.51013	-1.24555	0.325457	-0.0264918	3.40425	-10.5509	-6.35165	-8.34806	-6.04141	-7.4409	-6.81074	-4.96941	-4.29747	-5.91371	-4.90504	-3.03722	-5.96457	-2.88295	-4.82647	-6.03201	0.568046	-1.65825	-0.358836	-4.97856	-3.86647	-7.6082	-7.66961	-3.33018	-8.95257	-0.468372	-0.907601	-4.46961	-1.04264	-0.219234	-6.15594	-7.16052	-10.0735	-7.94687	-1.87457	-2.60781	-2.47285	-2.62131	-2.57936	-1.27121	-2.3476	-2.23126	-2.23541	-1.07975	-4.54248
Hip Add/Abd	2.52536	-0.842335	0.488454	0.325126	2.89957	-8.91444	-5.27655	-6.6292	-5.09524	-6.45919	-6.49703	-5.02723	-4.51519	-5.45021	-5.05101	-3.02657	-5.6837	-2.92553	-4.14519	-5.13909	0.379101	-1.2712	-0.304527	-3.7603	-2.3858	-6.63886	-6.61056	-2.58371	-7.76725	0.399962	-0.560436	-2.83321	-0.662245	0.182526	-5.40312	-7.85168	-10.492	-8.77162	-1.40672	-2.07607	-1.70899	-1.77567	-1.85175	-1.94642	-3.51658	-3.68784	-3.50365	-2.51	-3.79743
Hip Add/Abd	2.1372	-0.32577	0.766703	0.899918	2.14358	-7.04148	-4.39062	-5.74608	-4.04422	-5.49805	-6.0713	-4.69857	-4.74336	-4.67419	-4.81909	-2.79753	-5.00087	-2.75831	-3.33204	-4.21825	0.284697	-0.834901	-0.0689837	-2.97021	-0.760995	-5.44967	-5.83734	-1.51525	-6.35853	1.17327	-0.167521	-1.75987	-0.292246	0.440169	-4.58913	-8.16102	-10.3726	-9.30934	-0.671643	-1.23373	-0.986212	-1.10225	-1.2958	-1.7717	-2.86472	-3.4185	-3.28167	-3.31864	-3.3119
Hip Add/Abd	1.6042	0.360408	1.08483	1.45176	1.48797	-5.89675	-3.22916	-4.85818	-3.40834	-4.67438	-5.4258	-4.2362	-4.77814	-4.01971	-4.09279	-2.30574	-3.88455	-2.39125	-2.63448	-3.4455	0.304444	-0.249116	0.109274	-2.58933	0.293986	-4.38286	-4.74286	-0.467467	-5.50289	1.8999	0.147585	-0.542395	-0.0836039	0.617819	-4.06914	-8.21174	-9.65854	-9.17363	0.0454857	-0.395209	-0.472394	-0.277897	-0.614827	-1.08347	-1.30981	-1.58981	-2.74828	-2.65012	-3.64423
Hip Add/Abd	1.34643	0.900947	1.42015	1.83367	1.32465	-5.28884	-2.36251	-4.05701	-2.63638	-4.06013	-4.99162	-3.72803	-4.52418	-3.40044	-3.56504	-1.72655	-3.1085	-2.27459	-2.12268	-2.87962	0.308856	-0.0420343	0.122599	-2.00241	1.03655	-3.63938	-3.74736	0.137077	-4.70745	2.09694	0.0831927	0.311886	-0.334441	0.77725	-3.86399	-8.08792	-8.83987	-8.43859	0.697108	0.191407	0.209532	0.354218	-0.162474	-0.125402	-0.522043	-0.154401	-2.15723	-1.39958	-4.75424
Hip Add/Abd	1.47088	1.35794	1.76396	2.04559	1.64757	-4.59845	-1.84313	-3.65019	-1.92095	-3.29704	-4.76973	-3.43629	-4.21295	-2.57626	-3.0371	-1.40896	-2.53716	-2.54003	-1.75461	-2.46341	0.203802	-0.102768	-0.039107	-1.01812	1.48832	-3.29187	-3.14416	0.145872	-4.07079	1.773	-0.0712357	1.56381	-0.651239	0.68691	-3.6808	-7.58584	-7.5803	-7.61112	1.2911	0.90035	0.834625	0.802041	0.396779	0.619025	-0.0729486	0.449174	-1.06262	-0.820988	-5.54676
Hip Add/Abd	1.81656	1.68845	2.12229	2.18886	2.10615	-4.20239	-1.60052	-3.41724	-1.55811	-2.77484	-4.39711	-2.92939	-4.00197	-1.8334	-2.63523	-0.592441	-2.02955	-2.5263	-1.425	-2.11951	0.00344288	-0.236999	-0.16611	-0.231461	0.968657	-3.1955	-3.0212	-0.79456	-3.58079	1.08512	0.266755	2.23437	-0.64373	0.26951	-3.45719	-6.64153	-6.41868	-6.34377	1.68331	1.52387	1.27162	1.07588	0.920913	1.16067	0.517728	0.872818	-0.0736319	-0.511047	-5.48697
Hip Add/Abd	2.08612	1.92268	2.53164	2.34554	2.42033	-3.88086	-1.35868	-3.34582	-1.42674	-2.59156	-3.90815	-2.55382	-3.82925	-1.04873	-2.14647	0.890586	-1.57108	-1.88418	-1.11974	-1.76268	-0.240301	-0.334376	-0.232799	-0.166539	0.185061	-3.12562	-3.19886	-1.61858	-3.41599	0.144139	1.09553	2.29193	0.197656	-0.209226	-3.17724	-5.51077	-5.36008	-5.04373	2.12176	1.87012	1.44098	1.32076	1.19715	1.41703	0.99494	1.22599	0.580832	-0.143181	-4.8721
Hip Add/Abd	1.90462	2.00891	2.69425	2.36399	2.74458	-3.80739	-0.979734	-3.26713	-1.53623	-2.48362	-2.97289	-2.25845	-3.37479	-0.168839	-1.39657	2.20969	-1.28172	-1.02765	-0.965344	-1.59862	-0.409989	-0.414516	-0.286589	-0.0363325	-0.895716	-3.35849	-3.55899	-2.25973	-3.49655	-0.0237559	1.98598	1.8572	0.678918	-0.157476	-2.79796	-4.50419	-4.48088	-4.09771	2.49198	2.14901	1.45372	1.37733	1.39152	1.53996	1.41804	2.09415	1.66198	0.0138014	-3.82197
Hip Add/Abd	1.45141	1.92791	2.69246	2.19475	2.88023	-3.61269	-0.513599	-3.23904	-1.7652	-2.43633	-2.15529	-2.19276	-2.53832	0.17919	-0.830618	2.54227	-1.23334	-0.461569	-1.0479	-1.74734	-0.434833	-0.638011	-0.343925	0.271751	-1.33779	-4.18011	-3.84394	-2.41775	-3.91095	0.189071	1.95607	1.19873	0.427317	0.329605	-2.44326	-3.75399	-3.60701	-2.9694	2.7979	2.33343	1.36739	1.38368	1.61275	1.94108	2.51439	3.57369	3.15692	0.599851	-2.65755
Hip Add/Abd	0.959835	1.71935	2.59053	1.87124	2.61043	-3.099	0.0271886	-3.22369	-1.8887	-2.39428	-1.18989	-2.01974	-2.02017	0.238929	-0.352485	1.89046	-1.34235	-0.473019	-1.33522	-2.04972	-0.454698	-0.931831	-0.440321	0.684989	-1.71385	-5.22788	-4.16666	-2.14124	-4.59804	0.476123	1.16334	0.801361	-0.289535	0.857078	-2.31706	-3.29901	-2.80755	-1.89597	2.87918	2.46349	1.3656	1.4755	1.84401	2.86731	4.10634	4.84258	4.07263	2.04853	-1.06804
Hip Add/Abd	0.500644	1.43875	2.42873	1.49792	2.01287	-2.88436	0.447357	-3.12997	-1.86934	-1.94999	-0.718489	-1.66005	-1.65385	0.23321	-0.23903	1.38687	-1.57123	-0.575975	-1.77886	-2.36582	-0.31465	-0.935624	-0.562717	0.733837	-2.031	-5.8647	-4.54019	-1.41512	-5.20224	0.464903	0.642209	0.123636	-0.930422	0.798056	-2.32878	-2.64778	-1.69887	-0.828619	2.76091	2.56619	1.45478	1.57568	2.17303	3.58677	5.26683	5.23358	4.03746	3.52785	-0.127477
Hip Add/Abd	0.104992	1.18065	2.26379	1.18796	1.86017	-2.9354	0.766827	-2.7491	-1.75328	-0.780978	-0.512304	-1.00554	-1.44618	0.392104	-0.299138	1.08472	-1.8978	-0.60954	-2.23298	-2.76436	0.0438761	-0.799824	-0.449555	0.532235	-2.24585	-6.19804	-5.07343	-1.09202	-5.97623	0.513848	0.469854	-0.452952	-0.854737	0.342994	-2.38543	-1.91218	-0.83305	-0.122243	2.50872	2.49963	1.62747	1.5494	2.35768	3.56581	5.46869	5.17196	3.81334	4.20943	0.125548
Hip Add/Abd	-0.153429	0.999605	2.20335	1.03073	2.41912	-2.8922	1.3478	-2.29665	-1.69613	0.190084	-0.545982	-0.552511	-1.02753	1.02781	-0.299259	1.17574	-2.2025	-0.374055	-2.52303	-3.03236	0.611445	-0.74583	0.0159963	0.362601	-2.51591	-6.51462	-5.48567	-1.51692	-6.57309	0.794475	0.483445	-0.853189	-0.614766	-0.228259	-2.4058	-1.30252	-0.252283	0.448826	2.45782	2.45037	1.83244	1.44138	2.45754	3.23481	5.32466	5.16003	3.69202	4.31819	0.330429
Hip Add/Abd	-0.224031	0.958434	2.27515	1.14716	2.84881	-2.18347	1.9174	-1.7566	-1.70605	0.946554	-0.656961	-0.0980614	-0.744974	1.74442	-0.0245975	1.7272	-2.30842	0.138746	-2.4489	-2.66513	0.734183	-0.804486	0.606475	0.166551	-2.63321	-6.74568	-5.6929	-2.57449	-6.96504	1.36627	0.515213	-0.811006	-0.193598	-0.389539	-2.21883	-0.89688	0.336	0.671458	2.71183	2.5937	2.12567	1.43147	2.6258	3.15521	5.31265	5.1878	3.72213	4.62958	0.408448
Hip Add/Abd	-0.057417	1.24676	2.56354	1.59275	2.35682	-1.15081	2.36158	-1.42081	-1.681	1.18349	-0.637845	0.296405	-0.389132	2.77842	0.489874	2.69149	-1.86777	0.9147	-1.77042	-1.55325	0.379609	-0.710725	1.13499	0.252076	-2.54921	-6.64613	-5.84848	-3.33138	-7.10053	2.11907	0.648875	-0.50721	0.379489	-0.274708	-1.56416	-0.475916	1.01093	1.02045	3.00487	2.9753	2.51566	1.60655	2.85755	3.37767	5.5033	5.2766	3.95536	5.10078	0.39563
Hip Int/Ext	-1.67961	1.57121	1.58503	-2.88814	-0.731287	4.39098	6.84569	2.95951	0.229252	-0.0095708	-7.44598	-2.81964	-2.59305	-0.414512	-4.10027	-7.99526	-3.40069	-6.40955	-4.80716	-1.46103	-6.87666	-6.74494	-10.4089	1.22032	-2.3665	1.2983	1.30442	0.318254	-0.879989	-5.79516	-5.40486	-5.67005	-3.75949	-5.03789	20.2965	-2.61687	-3.42824	-2.42535	1.6193	1.86419	2.90499	0.504478	2.22587	8.46242	7.00419	8.32726	8.66448	8.23836	-6.32046
Hip Int/Ext	-2.29406	0.777822	1.44156	-3.70208	-2.50419	1.46739	3.056	-0.731419	-1.12281	-2.35555	-6.29563	-2.60987	-1.51551	0.328897	-3.51683	-8.20286	-3.32144	-7.29237	-4.4493	-2.06291	-7.87909	-7.65249	-11.2101	0.363354	-3.94408	1.2179	1.06525	0.506576	-0.551222	-5.03695	-4.82039	-5.85679	-3.2709	-4.24731	18.8401	-2.6897	-4.43959	-2.55115	0.839994	1.66816	2.15412	0.320708	1.76273	8.14089	6.80716	8.14731	8.9531	8.68348	-6.7795
Hip Int/Ext	-3.17729	-0.125556	0.472644	-4.39089	-4.11256	-2.76733	-2.69506	-5.95972	-3.45436	-5.46799	-4.45152	-2.16728	-0.665778	0.479765	-3.40669	-8.36171	-3.53988	-7.98375	-4.1206	-2.87012	-9.15168	-9.02829	-11.9277	-0.635622	-5.29447	-0.0200771	0.64997	0.701733	0.216951	-4.39254	-3.91292	-6.0098	-3.30815	-4.22355	15.9185	-3.72195	-6.29812	-3.99815	0.356676	1.68178	1.51992	0.160467	1.26275	6.61637	5.69287	7.00838	8.00302	8.00896	-6.97661
Hip Int/Ext	-4.29048	-1.15729	-0.899957	-4.87529	-4.9118	-4.99523	-5.89871	-7.42764	-4.37322	-6.52624	-2.86499	-1.2837	0.949421	0.608841	-2.72246	-7.8485	-3.34504	-7.68638	-3.5724	-3.13305	-10.2975	-9.85244	-12.1455	0.0838477	-4.40919	-1.82661	0.73103	0.965791	1.90366	-3.85863	-1.95269	-5.66505	-3.59502	-4.71904	14.1318	-4.30369	-6.98997	-6.43328	1.71236	2.13793	1.87518	0.832539	1.47616	5.04587	4.94564	6.3559	7.24218	6.64882	-6.58843
Hip Int/Ext	-4.76954	-1.64394	-1.87536	-4.6415	-4.89175	-6.40968	-5.56337	-5.12634	-4.23212	-6.01693	-0.196077	0.984865	2.9799	1.39603	-0.864075	-6.92777	-2.64008	-6.81614	-3.1216	-2.81109	-10.1805	-10.2775	-10.9828	2.52769	-1.53904	-2.29307	2.35951	2.49315	4.52417	-2.29818	-0.232846	-3.988	-3.54213	-4.72882	14.4479	-4.51498	-5.68547	-7.97991	4.78841	3.71406	3.58568	2.35564	3.33126	5.01746	6.17198	7.59305	8.56664	6.94517	-6.02563
Hip Int/Ext	-3.8832	-1.0092	-1.91846	-3.319	-3.60569	-6.5954	-2.98961	-2.39265	-3.56759	-4.87924	2.19933	3.05933	6.20142	2.82613	2.79336	-6.54202	-2.08723	-6.38266	-3.26233	-2.49573	-9.30856	-10.1516	-9.42186	4.25706	0.757723	-1.10431	3.98798	4.95877	6.06005	-0.516516	1.36449	-2.04024	-3.11859	-4.16995	15.4982	-5.37736	-4.67802	-7.73491	8.18641	6.19707	5.47917	5.25832	6.09693	6.38269	8.79195	9.78029	11.0953	8.89069	-5.34773
Hip Int/Ext	-2.32483	0.260695	-1.35963	-1.76426	-1.60274	-6.64346	-1.14359	-0.964241	-3.50431	-4.74855	5.1405	5.06653	7.99879	4.50694	5.06568	-6.37708	-2.08503	-6.54133	-3.42185	-2.16538	-7.94629	-9.98923	-8.05931	3.71591	0.696227	0.583428	5.44039	6.67916	6.77292	1.79992	1.50807	0.118968	-3.02181	-3.33738	15.8611	-6.15879	-5.22285	-4.77687	10.2729	8.02975	7.93409	7.60853	7.60037	7.30872	9.9212	10.1546	11.7371	10.0498	-4.99407
Hip Int/Ext	-1.37631	1.29385	-0.575926	-0.958938	-0.15955	-6.50585	-0.654644	-1.69941	-3.46923	-4.98203	6.40174	5.80673	8.68238	4.83665	6.0856	-5.58836	-1.89903	-6.2081	-2.87071	-1.33214	-7.34208	-10.0919	-7.21969	2.76211	-0.645588	2.0059	5.77596	8.09091	6.52171	2.73358	1.08649	0.731666	-3.35777	-3.01624	15.9636	-6.1958	-7.13498	-1.76318	12.2992	9.64669	9.36341	8.43575	8.73098	7.05865	8.11821	7.88022	9.35481	9.2799	-4.75699
Hip Int/Ext	-1.18913	2.13142	0.152575	-0.642564	0.372433	-6.56633	-0.666874	-3.06987	-3.10555	-4.69064	6.35343	6.22184	8.30172	4.35506	6.06516	-4.96574	-1.53112	-5.68463	-2.2022	-0.694004	-7.19339	-10.2884	-6.76171	2.32132	-1.53041	3.00547	5.67419	8.20691	6.1981	2.4989	0.684614	0.52755	-3.41895	-2.63479	16.017	-4.76119	-8.52315	-0.718654	13.283	10.1668	9.56749	8.71894	9.99428	5.96803	5.16259	5.22201	6.23538	7.83507	-4.40103
Hip Int/Ext	-1.48307	2.85082	0.726743	-0.359771	0.567254	-7.3841	-1.60461	-3.6607	-3.10843	-4.34341	5.55521	6.15918	7.58856	4.09665	5.78198	-5.33269	-1.70139	-5.2714	-2.18468	-0.899158	-7.3121	-10.1608	-6.54524	2.71494	-1.46922	2.95656	5.17308	7.4591	5.72805	1.18263	0.697178	0.325613	-2.83171	-2.15945	15.8061	-3.35779	-7.79652	-0.351758	12.9749	10.1309	9.30749	8.49646	11.1626	4.98364	3.30076	4.28749	4.75075	6.59632	-4.31553
Hip Int/Ext	-1.86476	3.0302	0.914131	-0.43933	0.802742	-8.11791	-3.29107	-3.92666	-3.82767	-3.93798	4.37934	5.3602	6.11494	4.19072	4.92748	-5.97705	-2.34901	-4.68684	-2.47923	-1.35782	-7.44387	-9.64571	-6.28407	3.17021	-0.603707	1.93511	4.57922	5.55439	4.91101	0.236902	0.867736	0.428672	-1.97273	-1.4437	14.9671	-2.8713	-5.4445	-0.114048	11.7104	9.6652	8.67159	7.96383	12.0471	4.29471	2.68625	4.68584	4.68098	5.26943	-4.50201
Hip Int/Ext	-2.4124	2.51099	0.798257	-0.859781	0.69845	-8.53369	-4.50203	-3.96704	-4.52139	-3.68752	3.34211	4.15156	4.48861	4.03535	3.68125	-6.15354	-2.85488	-3.81011	-2.51945	-1.50124	-7.51258	-8.58099	-5.73673	3.08572	0.256093	0.847869	3.9734	3.93806	4.44821	-0.483638	0.80267	0.410444	-1.5786	-0.582973	13.9248	-2.90729	-3.31616	-0.11846	10.525	8.62707	7.70411	7.36673	11.4443	3.43887	2.27624	5.06819	4.58679	4.23435	-4.87609
Hip Int/Ext	-2.99465	1.70919	0.655846	-1.63138	0.173587	-8.47187	-5.45233	-3.83726	-5.31413	-3.36281	1.61337	2.06185	1.82071	3.336	2.03498	-5.32326	-2.87931	-2.54298	-2.22823	-1.38809	-7.46702	-7.75923	-5.16087	2.38533	0.505837	0.071636	3.37717	3.24685	4.09158	-0.763751	0.445336	-0.209806	-1.74207	-0.450863	13.403	-3.3386	-2.9824	-0.670872	9.1297	7.56858	6.76213	6.45271	10.4558	2.8009	1.77339	5.2716	4.83854	3.10149	-5.0755
Hip Int/Ext	-3.41724	0.90089	0.564592	-2.3415	-0.35769	-8.24217	-5.37947	-3.47153	-5.67312	-2.34155	-0.31241	0.445701	-0.123084	2.17733	-0.102384	-3.84352	-2.32873	-1.3117	-1.45365	-1.00215	-7.28873	-7.05388	-4.51022	1.9989	0.232936	-0.52571	2.44047	2.55462	3.662	-0.892581	-0.111292	-0.962117	-2.56481	-0.7867	13.2561	-4.26776	-3.80895	-1.65239	8.48472	6.38957	6.54469	5.90335	9.3939	3.02075	1.36143	6.35419	6.38647	2.57436	-4.95057
Hip Int/Ext	-3.5093	0.400169	0.343779	-2.82425	-0.718535	-7.82217	-4.58842	-2.94971	-5.83212	-0.9285	-1.40694	-1.42408	-2.03351	0.449441	-1.15909	-1.89414	-1.53311	0.171798	-0.152029	-0.0874571	-6.88039	-6.93181	-3.86747	2.34381	-0.0934781	-1.13977	1.60788	1.94207	2.95696	-0.547872	0.00241469	-1.37062	-3.04284	-1.27167	13.4304	-5.26911	-4.27763	-2.40908	8.80871	6.13553	7.2821	6.01657	9.20161	4.29496	1.79809	8.46399	9.04828	2.8051	-4.33402
Hip Int/Ext	-3.49644	-0.016345	-0.248673	-2.95261	-1.197	-7.09619	-2.66715	-1.90925	-5.59547	0.0822835	-2.15901	-2.41698	-2.79167	-0.63216	-1.96445	0.0421443	-0.520227	1.63883	1.27068	1.15667	-6.54006	-7.1106	-3.42268	3.06014	-0.693509	-1.66875	0.657114	1.52682	2.21036	0.450069	1.25983	-0.750289	-3.02652	-1.08925	13.5599	-5.97412	-3.96997	-2.47143	9.77196	6.54632	8.79357	6.73282	9.64661	6.16216	3.94412	10.8849	11.6269	3.90523	-3.30583
Hip Int/Ext	-3.63431	-0.344894	-1.03785	-2.73447	-1.95085	-5.66546	-0.310505	-1.04063	-5.05654	1.14139	-2.36474	-3.1688	-3.02944	-1.64092	-2.4968	1.50954	0.601958	2.6799	2.404	2.27836	-6.14714	-7.43263	-3.61533	2.76233	-1.72477	-1.80194	0.145606	1.07993	1.48082	1.17076	2.54431	0.796566	-2.67722	-0.0871768	13.6737	-6.02435	-2.94128	-1.89328	10.4817	7.33792	10.089	7.52795	10.3861	8.13162	7.06844	12.9731	13.6277	6.31223	-2.49074
Hip Int/Ext	-3.78287	-0.517058	-1.842	-2.4478	-2.59849	-4.54337	1.26154	-0.092842	-3.94181	1.80945	-2.34052	-3.37769	-2.90883	-1.96052	-3.19905	2.33836	1.49556	2.88639	2.98917	2.86721	-6.15934	-7.98832	-4.23136	1.31124	-2.5327	-1.51837	0.16499	0.847461	1.09796	1.52276	3.46142	1.75246	-2.06747	0.710362	13.9514	-5.57929	-1.78887	-0.871986	11.0167	7.63008	10.4591	7.8761	10.8171	10.2462	9.73666	14.6384	14.886	9.12313	-1.63929
Hip Int/Ext	-3.63756	-0.415361	-2.49715	-2.53613	-3.38542	-3.03026	2.64195	0.249095	-3.06349	2.15495	-2.08585	-3.26275	-2.73351	-1.94367	-4.27081	2.25156	1.79255	2.2297	2.87535	2.68539	-6.57311	-8.50236	-5.40537	-0.0554762	-3.31262	-1.27218	0.408061	0.874476	0.86591	1.31078	3.54643	2.05803	-1.56594	1.1333	14.6601	-4.56474	-0.252807	-0.020568	11.1098	7.3314	10.1998	7.97276	11.0764	12.0339	10.9088	15.3948	15.0448	11.0203	-1.37653
Hip Int/Ext	-3.61775	-0.104053	-3.46835	-3.21822	-4.22843	-1.3246	3.12669	0.390428	-2.08059	2.23604	-1.38683	-3.01605	-2.3497	-1.78682	-4.64475	1.86688	1.462	1.01989	1.98185	1.98603	-7.51921	-8.78523	-6.38961	-0.7117	-3.74002	-1.38437	0.331755	0.954881	0.567808	0.789348	2.74348	1.53442	-1.36222	0.759594	15.4067	-3.40424	0.726225	0.996825	11.0629	6.61606	9.51583	8.06078	11.1114	12.6734	10.9365	14.7641	14.0826	11.4303	-1.53521
Hip Int/Ext	-4.19279	0.000723971	-4.66627	-4.38843	-5.28989	-0.15891	2.69061	0.569064	-1.54654	1.5008	-0.812494	-2.59716	-1.82176	-1.88638	-3.91702	1.27184	0.897046	-0.185934	0.846216	1.3062	-8.28022	-9.04222	-7.46861	-1.27949	-3.88111	-1.86077	-0.404973	0.575158	-0.303197	-0.579886	0.854922	0.328771	-1.79867	-0.410951	15.8619	-2.48791	0.962768	1.53681	11.0247	6.35076	8.90882	8.52458	11.1717	12.1918	10.2536	12.9481	12.4564	10.9097	-2.02073
Hip Int/Ext	-5.41405	-0.45221	-5.83147	-5.405	-6.31386	0.679285	1.86335	0.927617	-1.52017	0.444844	-0.531554	-2.31558	-0.90618	-2.2557	-2.57478	0.725122	0.518322	-1.00469	0.237046	0.971156	-8.95318	-9.29328	-8.62952	-1.82278	-3.79576	-2.61236	-1.60178	-0.125538	-1.2917	-1.8487	-0.762079	-0.505476	-3.25158	-2.08865	15.9829	-1.947	0.703559	1.50186	10.9173	6.3551	8.64264	8.98653	11.37	10.3816	9.21696	10.6838	10.7994	10.0786	-2.8282
Hip Int/Ext	-6.91376	-1.41996	-6.88668	-6.69871	-7.14912	0.635553	0.597883	0.995997	-1.71351	-1.11733	-0.978777	-2.39443	-0.375165	-3.01601	-1.08592	0.474439	0.575484	-1.53254	0.360677	0.960285	-9.91699	-9.95859	-10.1275	-2.4507	-3.78538	-3.44054	-2.81579	-1.47965	-2.38883	-3.15756	-2.22826	-1.32766	-4.51322	-4.2833	15.895	-1.3941	0.108717	1.34811	10.5202	5.68126	8.57362	9.19552	11.3828	8.16141	8.20779	8.75585	9.61653	8.41307	-3.6292
Hip Int/Ext	-8.13531	-2.59324	-7.73679	-7.7681	-7.97728	0.0184282	-0.268182	0.33458	-1.88161	-2.28432	-2.37521	-2.99518	-0.477055	-3.82747	0.138252	0.383371	0.892189	-2.0832	0.796487	1.11955	-10.8105	-10.7302	-11.0556	-2.96925	-4.17278	-3.93744	-3.62309	-2.78477	-3.00437	-3.63646	-3.73834	-1.86019	-6.06887	-5.33524	15.7299	-0.683847	-0.934735	1.20131	9.74877	4.07365	8.50262	8.49752	11.0786	6.46056	7.30659	7.58143	8.96019	6.68663	-4.74609
Hip Int/Ext	-8.87816	-3.76938	-8.29603	-8.39528	-8.96054	-0.620757	-0.617383	-0.71648	-2.28317	-2.85342	-3.78265	-4.28896	-1.18887	-5.27687	0.132348	-0.020773	1.01612	-2.67862	0.979385	1.15625	-12.0259	-11.8521	-11.8105	-3.12806	-4.75399	-4.02771	-4.55151	-3.33512	-3.43286	-4.06072	-4.67369	-2.70295	-6.97714	-5.97935	15.3721	0.339662	-3.12573	0.853875	8.79854	3.28402	8.03375	7.53127	10.1861	5.46508	6.6928	7.07584	8.69208	5.40968	-5.75963
Hip Int/Ext	-9.34954	-5.2469	-8.75538	-8.51427	-9.78197	-1.61138	-1.23177	-2.33446	-3.22721	-3.59038	-5.7564	-5.41731	-2.56485	-6.53753	-1.14124	-0.769333	0.580881	-3.46673	0.601324	0.688118	-12.7632	-12.7392	-12.6696	-2.93446	-5.21252	-4.23917	-5.29361	-3.29586	-4.05992	-4.79762	-5.89398	-3.43048	-7.66077	-6.23475	14.8614	0.425512	-4.99761	-0.226688	7.91452	3.84512	7.00681	6.02461	8.91397	4.85926	6.40338	6.90803	8.51474	4.67361	-6.77302
Hip Int/Ext	-9.76065	-6.31461	-9.23668	-8.34086	-10.2096	-2.64994	-2.48692	-3.91133	-4.35661	-4.78606	-7.42974	-6.11951	-3.75729	-7.89187	-3.04782	-1.78407	-0.224606	-4.56943	-0.449067	-0.47889	-13.2766	-13.3295	-13.2439	-2.8524	-5.62385	-4.87572	-6.18159	-3.25893	-4.96016	-5.56853	-6.66318	-4.62496	-8.15752	-6.58677	14.1605	-0.865842	-5.9794	-1.62402	7.22529	4.75036	5.81041	4.29372	7.76865	4.48668	6.07841	6.72543	8.12193	4.14555	-7.63107
Hip Int/Ext	-10.3863	-7.28555	-9.93514	-8.20751	-10.6712	-3.52038	-3.86962	-5.01553	-6.10211	-6.24785	-8.50599	-7.08809	-4.92463	-9.83938	-5.30653	-3.1924	-1.32637	-6.25282	-2.17335	-2.43172	-13.8312	-14.1712	-13.8795	-3.02243	-6.43505	-6.60665	-7.74752	-4.01178	-7.11225	-6.57787	-7.26	-5.80381	-8.66076	-7.51586	13.2817	-3.60624	-6.94576	-3.95936	6.08544	4.49178	3.84975	2.84232	6.07381	4.04359	5.22706	6.2361	7.34173	3.4852	-8.94369
Hip Int/Ext	-11.3036	-8.1089	-10.7068	-8.17865	-10.9715	-4.9031	-6.03324	-6.39536	-7.32994	-8.90189	-9.93556	-7.97319	-6.0563	-11.487	-7.60796	-5.50356	-2.8258	-9.14441	-4.4718	-5.00047	-14.397	-14.7117	-14.6956	-3.31053	-7.0582	-9.09265	-9.48706	-5.94204	-10.1287	-6.96716	-7.60533	-7.50755	-9.59271	-8.23509	12.5371	-6.4974	-8.27688	-6.29174	4.80491	3.02517	2.085	0.985541	4.89177	3.66636	3.99919	5.53549	6.26752	2.91953	-10.4643
Hip Int/Ext	-12.0388	-8.60247	-11.2453	-7.94274	-11.1554	-5.96012	-7.83355	-7.33816	-8.52876	-11.1281	-11.1612	-9.48867	-6.62613	-13.5729	-8.51101	-7.51773	-4.83792	-11.5819	-7.10953	-7.84019	-15.3738	-15.2219	-15.923	-3.50411	-7.13783	-11.6425	-12.1184	-8.00221	-12.9605	-6.91545	-7.38717	-8.46003	-9.99972	-8.52574	11.5327	-10.1385	-10.2718	-7.62906	3.59896	1.65791	1.12741	0.0738545	3.69409	3.5132	3.13684	5.03964	5.18695	2.92771	-11.7506
Hip Int/Ext	-11.9836	-8.57627	-11.1457	-7.52539	-11.3394	-6.91844	-8.27252	-7.89235	-8.30167	-11.4974	-12.8594	-10.6857	-7.37357	-14.5142	-9.14011	-9.59778	-7.32485	-13.3034	-9.7348	-10.5043	-16.0771	-15.566	-16.7306	-3.773	-7.22407	-13.4295	-14.0878	-9.28692	-14.3468	-6.56261	-6.94939	-8.8992	-9.6186	-8.22858	10.6253	-12.0466	-11.6211	-8.75282	2.42926	1.02481	0.885256	0.340447	2.89059	3.78854	3.05544	4.90584	4.39024	3.47726	-13.511
Hip Int/Ext	-11.1297	-8.04086	-10.3197	-7.22912	-11.1746	-7.06853	-7.51953	-7.42863	-6.72084	-9.85431	-13.7998	-11.9864	-8.2476	-14.6342	-9.82071	-11.3349	-9.88	-13.7438	-11.8208	-12.4936	-16.6204	-16.2693	-17.276	-4.40133	-8.08219	-13.5883	-14.295	-10.3698	-14.7708	-6.21729	-6.82176	-8.93299	-8.92495	-7.83407	9.87042	-12.2183	-12.5361	-9.82282	1.42541	0.115688	0.281034	0.74364	2.22409	4.41426	3.59543	4.92314	4.19346	3.9552	-14.852
Hip Int/Ext	-9.86899	-7.22078	-9.30711	-7.05831	-10.2352	-6.29413	-6.01734	-5.78087	-3.39897	-7.09514	-14.162	-12.5654	-9.9218	-13.5283	-10.793	-11.95	-11.7427	-12.9784	-12.8068	-13.4294	-17.0768	-16.8698	-17.4474	-5.0708	-9.53604	-11.8799	-13.1354	-10.1565	-13.559	-6.44578	-6.93807	-8.98599	-8.57046	-7.8358	9.17522	-12.5796	-13.8171	-11.6031	-0.0864871	-1.49239	-1.02364	0.487142	0.734055	4.91564	4.33321	4.78131	4.63544	4.27086	-15.2353
Hip Int/Ext	-8.57203	-6.52937	-8.65937	-7.15749	-8.6676	-4.38927	-5.21149	-4.39041	-1.17035	-5.60685	-13.639	-13.1856	-11.1822	-12.1637	-12.3147	-11.2281	-12.3775	-12.1097	-12.7268	-13.4664	-17.0969	-17.1851	-17.111	-6.10922	-10.6872	-9.19993	-10.4456	-8.88916	-11.2554	-7.48603	-7.68634	-9.11933	-8.50709	-8.20741	8.3784	-13.9761	-15.682	-13.545	-1.47521	-3.1616	-2.43922	-1.04184	-1.31499	5.39853	5.10573	4.608	5.1113	4.16752	-14.8024
Hip Int/Ext	-7.37488	-6.25906	-8.22314	-7.32494	-7.56813	-2.81129	-5.35057	-3.61296	0.0563635	-5.08773	-12.1805	-13.6018	-12.2054	-10.7774	-13.5054	-9.63917	-12.1409	-11.8622	-12.147	-13.1999	-16.6777	-16.682	-16.489	-6.984	-10.8213	-6.60577	-7.41014	-6.47128	-9.23555	-8.8897	-8.67471	-9.37896	-8.94718	-8.66849	7.60537	-15.3629	-16.9991	-16.2375	-2.37005	-5.40867	-2.92681	-2.49767	-2.81832	5.42034	5.37324	4.38132	4.78111	3.95443	-13.7332
Hip Int/Ext	-7.05024	-6.28653	-7.88351	-7.41449	-6.67466	-1.69797	-6.07351	-4.04857	-0.538961	-5.63254	-11.0374	-13.5707	-12.7131	-9.22761	-14.4175	-9.10945	-11.8973	-12.0506	-11.3801	-12.7568	-15.5406	-15.8998	-15.7421	-7.28794	-9.83126	-4.26535	-4.61289	-4.72393	-6.55596	-9.83121	-10.301	-9.59252	-9.61723	-9.27725	6.30791	-16.9639	-17.8661	-17.959	-2.68075	-6.8794	-2.7286	-3.91482	-4.18113	4.99933	4.93958	3.84624	4.22364	3.39922	-12.8402
Hip Int/Ext	-7.23037	-6.2168	-7.88573	-7.22242	-6.44984	-2.00585	-6.86198	-5.4143	-1.63515	-6.12946	-9.95314	-13.0333	-12.407	-8.40105	-14.2872	-9.18189	-11.7176	-12.2196	-10.2769	-11.9603	-14.5712	-14.7939	-14.8628	-6.97134	-8.01104	-1.98581	-2.22719	-4.06364	-4.40327	-10.7073	-11.4946	-9.84299	-10.6337	-9.80962	4.91372	-17.6234	-17.7255	-18.1857	-2.79129	-7.41897	-2.45922	-4.46698	-4.87837	4.86751	4.74612	3.53622	4.39363	2.54943	-11.7022
Hip Int/Ext	-7.59653	-5.8718	-8.28701	-6.72537	-6.77035	-3.33986	-7.32545	-6.47436	-3.4518	-6.59789	-9.52136	-12.3551	-11.8154	-7.80204	-13.6899	-8.96188	-11.0329	-11.9595	-8.86271	-10.8191	-13.5807	-14.1103	-14.3813	-6.34042	-6.22507	-0.0738045	-0.868149	-3.45791	-3.16965	-11.1248	-12.405	-9.83575	-11.1532	-10.5743	3.81529	-17.4402	-17.2512	-17.2323	-3.24339	-7.80622	-2.5858	-4.4942	-5.32478	5.4593	5.36776	3.95428	5.27814	2.06505	-10.9637
Hip Int/Ext	-7.8059	-5.0868	-8.44798	-5.98252	-7.00922	-4.6794	-7.53127	-7.4787	-4.66672	-6.82596	-9.32371	-12.4583	-11.7412	-7.74062	-13.1992	-7.93691	-9.24886	-10.8512	-7.35625	-9.38851	-13.1706	-13.4165	-14.1828	-5.76358	-5.04014	1.22645	0.241936	-2.6284	-2.77897	-11.4748	-13.2943	-9.65507	-11.6947	-11.1027	3.09648	-17.1826	-16.8657	-15.6455	-3.97237	-7.9894	-2.82466	-4.29625	-5.9824	6.15181	6.17758	4.66241	5.74936	2.24628	-10.8169
Hip Int/Ext	-7.52565	-4.36575	-8.03902	-5.12952	-6.75023	-5.42287	-7.00163	-7.77145	-5.52706	-6.70739	-9.51874	-13.3618	-12.4205	-8.00275	-13.5193	-5.82761	-7.31923	-8.35805	-5.67121	-7.43983	-12.9912	-12.9837	-14.2543	-4.85302	-4.01389	2.26237	0.522608	-2.16558	-2.40427	-11.6716	-13.8587	-9.51516	-12.3579	-11.6414	2.71817	-17.1764	-16.6311	-13.9827	-4.41857	-7.88906	-2.95836	-3.93043	-6.36923	6.59409	6.11174	4.57361	5.5052	2.34734	-10.5432
Hip Int/Ext	-6.86484	-3.7821	-7.588	-4.40884	-5.82137	-5.96458	-5.57729	-7.47948	-5.36523	-5.94515	-10.0276	-14.2903	-13.3358	-8.75244	-14.5516	-4.11005	-5.22229	-6.26348	-3.88068	-5.06268	-12.9926	-12.2438	-14.5386	-3.84507	-2.88346	3.29747	0.374809	-2.61228	-1.59275	-12.0023	-14.2673	-9.26212	-12.7727	-12.4392	2.52499	-17.2517	-16.2013	-12.7768	-4.24235	-7.26361	-2.77549	-3.44792	-6.42589	6.1578	5.35602	3.70757	4.73062	1.60334	-9.53169
Hip Int/Ext	-6.25503	-3.3536	-7.46674	-4.06824	-4.51584	-5.99956	-4.02175	-6.52639	-4.79902	-4.58408	-11.1692	-15.3761	-14.7935	-9.4884	-15.3769	-2.50723	-3.35607	-4.89142	-2.41308	-2.77427	-12.9099	-11.4646	-14.6046	-2.62501	-1.86315	4.13764	0.408586	-3.83739	-0.29562	-12.0579	-14.0591	-9.12688	-12.7447	-12.9992	3.06597	-17.0462	-15.7079	-11.4647	-3.77033	-6.10987	-2.32227	-3.05614	-5.91116	5.06002	4.33827	2.74142	3.51886	0.698514	-8.40088
Hip Int/Ext	-5.94885	-2.89107	-7.08886	-3.92636	-3.71428	-5.58293	-1.61104	-5.55007	-3.88407	-3.42826	-12.1643	-15.8919	-15.7188	-10.2187	-15.8991	-1.64777	-2.02437	-5.06304	-1.78053	-1.04997	-12.4759	-10.1711	-14.3501	-0.824461	-1.22181	4.67325	0.989514	-4.48986	0.842415	-11.1333	-13.4237	-8.97707	-11.8661	-13.1424	4.51931	-16.5173	-15.4026	-10.9456	-2.88217	-4.97952	-2.07392	-2.48828	-5.3336	3.67824	3.40611	2.11804	2.10079	-0.637532	-7.21824
Hip Int/Ext	-5.77065	-2.19901	-5.83987	-3.90022	-3.33658	-4.99614	0.528106	-4.08055	-3.21953	-1.87694	-13.2425	-15.9303	-16.1337	-10.8713	-15.6974	-2.17689	-1.35837	-6.98663	-2.15527	-0.188706	-11.4533	-8.80861	-13.5762	1.72158	-0.433054	5.24472	2.12866	-4.29581	2.51587	-8.88433	-11.9926	-8.58451	-10.7808	-11.9351	6.59728	-15.8988	-15.3602	-11.165	-1.73416	-3.16655	-2.15553	-1.85066	-4.67887	2.3221	2.69643	1.91318	0.825452	-1.91826	-6.86559
Hip Int/Ext	-4.8728	-1.19826	-3.79306	-3.6287	-3.75399	-4.19778	1.59303	-2.72051	-2.31108	-0.0864608	-13.5506	-15.1776	-15.6462	-10.8829	-14.7261	-4.05057	-1.76154	-9.8689	-3.63505	-0.613153	-10.7432	-7.81736	-12.8409	3.90861	0.567318	6.05839	3.41011	-2.79197	4.37622	-7.19135	-10.5277	-7.16051	-9.15793	-10.2698	8.92943	-15.3751	-15.3184	-11.7195	-0.350461	-1.28776	-2.3065	-1.51209	-4.31193	1.3597	2.14867	1.99526	-0.11006	-2.95491	-7.05513
Hip Int/Ext	-3.02876	0.185367	-1.35084	-2.68919	-3.9793	-3.48002	2.67636	-0.464898	-0.818072	1.59646	-12.8937	-12.8155	-14.3193	-9.91743	-12.4074	-6.37517	-3.29095	-12.609	-5.6645	-2.22602	-10.3637	-6.46986	-12.1285	6.60583	1.71813	6.72062	4.42303	-0.733795	5.96794	-6.07392	-8.57487	-5.53568	-8.05223	-8.14557	10.8595	-14.9522	-14.9375	-11.5491	1.04187	-0.111387	-1.99244	-1.53802	-3.94923	0.200841	1.72672	2.46305	-0.773583	-3.36491	-7.46647
Hip Int/Ext	-0.928084	1.79275	1.00994	-0.937175	-2.68549	-2.57836	3.98697	1.62598	1.23664	4.31292	-11.5113	-10.282	-10.9432	-8.33788	-9.9703	-6.55177	-4.74531	-12.6607	-6.47257	-3.94485	-10.1403	-5.53588	-11.3695	8.35387	3.0515	6.7852	4.89238	2.82243	6.49347	-6.18142	-7.34384	-3.63661	-6.99676	-7.00151	13.8007	-13.9132	-13.4652	-10.0991	1.90255	0.886913	-1.44177	-1.90498	-2.92375	-0.40794	1.71097	3.43673	-1.12454	-2.74558	-7.03441
Hip Int/Ext	0.208281	3.16333	2.71445	0.972093	0.175906	-0.192998	4.94443	4.62511	4.85427	6.8365	-8.7815	-6.74701	-7.45415	-6.20405	-7.21192	-5.6903	-4.36835	-11.0763	-4.87724	-4.16725	-9.44757	-4.73345	-9.72053	8.93336	4.21759	5.98778	5.01985	6.08946	6.15713	-6.83188	-6.48737	-2.90397	-6.57719	-6.23217	16.6285	-12.0087	-10.8743	-8.35065	2.57074	1.42454	-0.733542	-2.05716	-1.13853	0.0216645	2.36074	4.49109	-0.94497	-1.21568	-5.77026
Hip Int/Ext	-0.156856	3.8136	3.32828	2.10691	2.46785	2.25814	5.3162	6.26291	7.10368	7.85707	-6.41141	-4.34818	-2.84345	-3.01583	-4.061	-5.19219	-1.81798	-9.30352	-2.13842	-2.59696	-7.98719	-4.54667	-7.97252	8.53825	4.56922	4.53933	4.40918	7.5515	5.1261	-7.13664	-5.8563	-2.59625	-6.48244	-5.48329	18.5171	-9.63222	-7.83331	-5.72955	2.525	1.63009	-0.165783	-1.84174	0.245744	1.28983	3.63007	5.15794	0.0738819	0.684177	-3.85975
Hip Int/Ext	-1.39879	3.64789	2.89136	2.16902	2.24372	4.65325	4.7356	6.72986	8.17853	7.64896	-3.17367	-1.48523	-0.352917	-0.599465	-2.83314	-5.61747	0.848957	-8.32126	-0.679358	-0.806653	-7.14504	-4.83571	-6.285	7.33461	3.89111	3.03959	3.30375	8.16543	4.05913	-7.06635	-5.49403	-2.49448	-6.1204	-5.16123	19.5814	-7.33126	-5.03282	-3.18122	1.83015	1.46389	0.363819	-1.30759	1.43043	2.68691	5.17887	5.65679	2.0314	2.63636	-3.40374
Hip Int/Ext	-3.01165	2.57879	1.5293	1.71844	0.0102727	4.77057	3.70625	5.55229	7.21886	5.72866	-0.13634	1.11903	1.45602	2.33997	-2.67212	-6.27704	1.26183	-7.78495	-1.18086	-0.373293	-6.99953	-5.65274	-4.82746	5.46541	2.43353	2.295	2.5441	7.93763	3.45681	-6.27853	-4.90846	-2.28007	-5.36626	-5.06748	20.2685	-5.29377	-2.82358	-1.12921	0.942047	0.954237	0.822645	-0.27909	1.79599	4.01183	7.35183	6.41672	4.41566	4.68391	-4.58979
Knee Flx/Ext	10.3577	10.7587	11.6243	11.7915	11.4666	5.69202	4.91514	7.99257	5.94691	7.1548	9.47252	7.59841	7.07326	9.71327	6.39104	7.21788	5.97892	6.0261	6.18763	7.14367	8.9681	9.17617	9.60189	13.7301	12.2302	-1.43148	-1.91255	-0.593322	-0.518263	10.3014	11.5652	10.1654	7.24831	10.0396	0.444342	5.35264	3.85554	3.2721	6.92541	5.22758	4.10217	5.61454	8.02506	9.85487	10.1056	12.3047	11.1205	10.5596	7.04038
Knee Flx/Ext	13.903	14.1087	15.1543	14.0009	13.8563	8.52319	7.80026	11.2189	9.03449	10.1204	11.4049	10.0478	9.73561	12.1164	9.38094	10.3115	9.29214	9.83511	9.30061	10.8756	11.3283	11.8581	12.4896	16.3941	14.8593	1.08697	0.640415	1.96747	2.07888	12.249	13.7794	12.288	8.89135	11.9196	2.57094	6.00926	4.78135	4.1354	9.06046	7.32465	6.43299	7.67691	9.45412	10.748	11.5788	13.3964	11.7744	11.8507	9.65205
Knee Flx/Ext	16.6955	16.8828	18.6704	16.2631	16.7632	14.4901	13.5319	16.428	15.2193	15.2606	14.28	13.56	12.9034	14.3398	12.8933	13.6591	12.985	13.8088	12.9888	14.8048	13.7468	14.942	15.3058	19.8926	18.4787	4.50437	4.58737	5.5783	6.28585	15.0385	16.4702	14.9365	12.1947	14.1183	6.33458	6.93491	6.23259	5.70857	11.5504	9.79642	9.89767	10.2329	11.6421	11.907	13.3647	14.9832	12.7741	13.6187	12.5444
Knee Flx/Ext	19.1476	19.6053	21.933	18.5361	19.5029	19.2692	20.0422	20.6285	20.287	19.1095	16.6461	16.252	17.5618	17.5063	18.0784	17.2468	16.6481	17.9269	16.9107	18.7024	16.5866	16.9533	17.9152	23.3793	21.8928	8.709	9.33639	8.86124	11.2299	17.4696	20.2027	17.0228	15.2368	17.7768	10.5618	8.6147	8.58626	8.24833	13.9674	11.6674	13.4137	13.1223	13.8372	14.1138	16.0516	17.7091	15.3563	16.5705	15.2305
Knee Flx/Ext	21.5609	22.2093	24.4666	21.0642	22.0187	24.1846	24.074	25.0873	25.665	22.8764	19.7823	19.2843	20.6744	19.8856	21.738	20.2951	19.6492	21.6751	20.0178	21.8211	18.2894	19.4383	20.878	26.2699	24.6315	13.1783	13.6572	13.6642	15.3938	20.5117	22.2422	19.8025	19.0665	20.6153	13.5986	11.0159	11.5879	10.7092	16.2143	14.333	16.4546	15.4547	16.9923	16.9132	18.8024	20.6631	18.8126	20.1963	17.1404
Knee Flx/Ext	23.3687	23.8254	25.8359	22.8774	23.6502	26.1308	27.0258	26.6755	28.3417	24.5897	21.3926	20.6996	23.2348	21.5337	25.1758	22.033	21.1742	24.1363	21.5772	23.5588	19.5207	20.8451	22.3501	28.1044	26.3239	16.336	15.7419	17.3065	17.2509	21.8778	23.1665	21.2682	21.3796	22.6863	14.4728	13.0194	13.8734	13.6156	17.6039	16.4029	18.0008	17.8791	19.164	18.7556	20.4052	22.2901	20.964	22.7366	18.9482
Knee Flx/Ext	24.1979	24.26	26.2046	23.4597	24.1639	26.7789	27.7365	26.6818	28.9953	24.9879	22.0942	21.5144	24.0473	22.1008	26.5169	22.8481	21.6863	25.5447	22.0609	24.2901	20.3246	21.7059	22.9943	28.9626	26.9187	17.6212	16.9427	18.5245	18.1216	22.2557	22.9706	21.9803	21.7808	23.6904	14.3459	13.9545	14.8818	15.2417	17.9929	17.2001	18.9871	19.0325	19.9618	19.3893	20.9084	22.6735	21.4605	23.8015	19.7426
Knee Flx/Ext	24.2432	23.9474	25.8761	23.1486	23.8727	25.6588	27.2747	25.838	28.5384	24.7029	21.9664	21.496	24.102	21.8806	27.0483	22.8175	21.584	25.7038	21.9427	24.2904	20.3564	21.622	22.9962	28.9949	26.5269	17.4494	16.8883	18.4745	17.664	21.9139	22.4431	21.9016	21.1212	23.4597	14.2541	14.6338	15.5931	15.8681	17.8526	17.426	19.0039	19.1919	20.2913	19.4493	20.8918	22.5336	21.2671	24.0324	19.8157
Knee Flx/Ext	23.6804	23.1274	24.9922	22.2687	22.9587	23.9086	25.5475	24.1141	27.2657	23.4224	21.3574	20.6779	23.377	21.3154	26.5764	22.349	20.9785	25.2171	21.2865	23.7441	19.8166	20.7522	22.3349	28.2036	25.2941	16.2107	15.7601	17.3292	16.043	20.8894	21.2046	21.2119	20.0251	22.3244	14.5485	14.7502	15.8427	15.9469	17.1475	16.9337	18.2984	18.622	19.8501	19.1171	20.4921	21.9786	20.7124	23.5475	19.2621
Knee Flx/Ext	22.3437	21.8636	23.331	20.985	21.9118	21.1784	23.0946	22.4848	24.8242	22.0296	20.7483	19.5936	22.0588	20.7145	25.3759	21.5501	19.8704	24.2006	20.0835	22.787	19.0956	19.3737	21.477	26.7078	23.9651	14.4301	14.0022	16.0669	14.4074	19.248	19.8758	20.1842	17.9226	20.9115	14.5759	14.263	15.3388	15.4964	16.0683	16.1864	17.4459	17.3539	18.9669	18.1333	19.51	20.7948	19.6256	22.2396	18.1291
Knee Flx/Ext	20.938	20.2427	21.7633	19.4743	20.1898	19.2528	20.3677	19.9077	22.0797	19.8981	19.8439	17.9106	19.8755	19.9921	23.2514	20.3842	18.3561	22.6679	18.4272	21.3824	18.1899	18.1874	20.4386	24.7625	21.7242	12.5963	12.6107	14.2467	12.1037	17.7469	17.7566	18.2421	15.488	19.0213	13.8756	13.2369	14.0427	14.4338	14.7716	14.8642	16.0758	15.7126	17.2469	16.5649	17.9267	19.0871	18.0692	20.4619	17.051
Knee Flx/Ext	19.4283	18.4368	20.1854	18.2963	18.3847	16.9282	18.2387	17.7461	19.8982	17.5822	19.1739	16.7103	18.3015	18.912	21.6894	18.9463	16.5692	20.7127	16.5224	19.5194	16.7739	16.5059	18.8723	22.6543	19.0789	10.789	10.7439	12.412	9.74892	15.6167	16.1468	16.6113	13.6941	16.181	12.7263	11.7905	12.2743	13.3119	13.7123	13.4113	14.6538	14.4082	15.3211	14.7196	16.1432	17.133	16.3843	19.0931	15.5231
Knee Flx/Ext	17.9717	16.6596	18.6615	16.7619	16.7125	15.1553	15.355	14.791	16.7519	15.7339	18.2697	15.2193	16.4154	18.0513	20.3045	17.096	14.6851	17.8869	14.7133	17.4155	15.6052	15.1776	17.5632	20.5823	16.182	8.93546	8.90409	11.0131	7.45663	14.089	14.6764	14.5376	11.6333	14.1789	11.8099	10.581	11.0027	11.5429	12.2134	12.3585	13.304	12.7062	13.9986	13.1667	14.5645	15.4532	15.2406	17.3252	14.0182
Knee Flx/Ext	16.6447	14.6507	17.2011	15.3345	15.1881	12.6981	12.557	11.8533	14.3535	13.1246	17.1167	14.1205	15.0331	17.0587	18.5967	15.7035	12.5104	15.4108	13.0966	15.3164	14.393	13.3749	16.141	19.0832	13.1035	6.9942	7.20311	9.19998	5.84095	12.4226	13.0232	13.1551	10.1008	12.4747	10.6839	9.00284	9.65276	9.71439	10.6317	11.0428	12.3116	11.1104	12.5213	12.403	13.2278	14.5838	14.6702	15.5125	12.8809
Knee Flx/Ext	15.5022	13.25	15.8141	14.1073	13.8323	10.3943	10.6713	9.74982	11.5216	10.6236	16.1016	12.6696	13.0736	15.5439	17.2493	14.4144	10.9247	12.9622	11.5846	13.2066	12.797	12.0864	14.6448	17.1067	10.1161	5.03596	6.04757	7.55352	3.86575	11.5777	12.1068	11.5794	9.30492	10.8352	9.62692	7.62493	8.5897	8.00663	9.07093	9.77964	10.939	9.99461	11.5987	11.7349	12.2387	14.2676	14.119	13.539	11.4161
Knee Flx/Ext	14.6445	12.034	14.6078	13.1581	12.7236	8.92773	8.62171	7.32902	9.41112	9.09208	14.6769	11.6467	11.5474	14.4077	15.2986	13.2726	9.52972	10.7926	10.1195	11.0705	11.6992	10.5688	12.7168	15.0439	7.57921	3.23425	4.61091	6.42686	2.16795	10.9635	11.3501	10.596	8.72346	10.1138	8.5391	6.44721	7.65946	6.80055	7.79577	8.86604	9.58112	8.66858	10.5867	11.2487	12.0684	14.0085	13.2869	11.6556	10.14
Knee Flx/Ext	14.1413	11.0171	13.6754	12.4408	11.8619	7.43613	7.25143	5.96128	8.26581	7.72969	13.6779	10.5	9.64895	13.0113	13.7846	12.2486	8.41432	8.96818	8.75711	9.13287	10.4865	9.6474	11.4609	12.8984	5.65029	1.69914	3.23801	5.00263	0.794421	10.7696	11.0614	9.57139	8.60394	9.72025	7.38411	5.34634	6.71467	5.24927	7.21725	7.78012	8.46669	7.63501	9.83777	10.9162	12.5518	13.6	12.5084	10.6922	9.36801
Knee Flx/Ext	13.8454	10.2201	12.813	11.8747	11.2861	6.68682	6.72443	4.86315	7.15932	7.12349	12.596	9.85572	8.50559	12.0664	12.3426	11.0919	7.56776	7.17143	7.62625	7.6234	9.81273	8.77602	10.433	10.8429	4.61494	0.510448	1.96186	3.57746	-0.0410671	10.7387	10.9617	9.05527	8.73577	9.67439	6.48867	4.5151	5.95355	3.79089	7.04172	7.03124	7.92126	7.15495	9.47003	10.8657	12.9612	13.2711	12.11	10.8049	8.54698
Knee Flx/Ext	13.6595	9.66489	12.2939	11.4564	10.5404	6.12666	6.58235	4.61598	6.59542	7.06945	11.952	9.30017	7.73002	11.2567	10.7103	10.3082	6.93477	6.28707	6.80682	6.60425	9.31537	8.31246	9.43223	9.25434	3.82473	-0.228327	0.853214	2.54821	-0.896134	11.0402	11.1451	8.75892	9.08551	9.72672	5.36363	3.43506	4.90806	2.79253	7.43637	6.84066	7.68073	7.07301	9.29635	10.7944	12.8163	12.9923	11.9731	11.3455	7.82047
Knee Flx/Ext	13.4608	9.38146	12.0054	11.286	9.89427	6.0179	6.82698	4.94359	6.1759	7.39042	11.2211	9.16639	7.34584	10.5305	9.81765	9.71372	6.54678	6.07689	6.40011	6.06832	8.85157	8.21714	8.94841	8.38225	3.82489	-0.444622	0.22045	1.40715	-1.29886	11.5615	11.6026	8.86097	9.5175	10.0199	4.46577	2.45288	3.92715	1.67398	8.17426	7.23555	8.1294	7.70789	9.57242	10.6461	12.5304	12.8805	12.0552	11.6356	7.34432
Knee Flx/Ext	13.4255	9.46445	12.0519	11.4513	9.57364	6.22519	7.39779	5.51537	6.19841	8.05904	10.8085	9.49133	7.52361	10.4017	9.19722	9.3512	6.50877	6.46952	6.47065	6.06477	8.69398	8.45478	8.73437	7.54661	4.6341	-0.171065	-0.212185	0.715375	-1.0965	12.6693	12.6806	9.46493	10.3661	10.5331	3.87034	1.69494	3.19933	1.00946	9.12849	8.33767	9.28769	8.94896	10.109	10.6177	12.5017	13.2094	12.463	11.9488	6.88195
Knee Flx/Ext	13.7481	10.0281	12.4426	11.8178	9.75993	6.89527	8.13612	6.56051	6.57245	8.79745	10.6962	10.2003	8.33217	10.785	9.24712	9.30056	6.81973	7.28089	7.01694	6.58231	8.83175	9.01048	8.86728	7.39227	6.14304	0.468296	-0.0210572	0.555521	-0.502101	13.8091	13.8937	10.2688	11.5953	11.4118	3.63953	1.34906	2.90961	1.01155	9.99001	9.54189	10.5547	10.1428	11.2648	11.1575	12.742	14.0784	13.3455	12.4289	6.79454
Knee Flx/Ext	14.4539	11.0969	13.1423	12.641	10.5203	7.67632	9.66512	7.59686	7.58247	10.2269	11.1004	11.8832	9.42963	12.2547	9.79316	9.62051	7.36677	8.39405	7.97611	7.53234	9.69746	10.4523	9.72551	8.31257	8.27878	1.3801	0.910102	0.868149	0.821859	15.7653	15.5262	11.8349	12.8773	13.1506	3.97531	1.53643	3.1706	1.45579	11.3747	11.6207	12.6389	12.0126	12.929	12.37	13.3349	15.4587	14.7403	13.4863	7.05807
Knee Flx/Ext	15.4231	12.5344	14.1596	13.9147	11.8152	9.09922	11.8339	9.47642	8.72274	12.2944	12.3444	13.6898	11.7651	14.098	11.3198	10.5828	8.13549	10.319	9.31385	8.8688	10.9345	12.1215	10.9813	10.2045	11.049	2.54655	2.08332	1.92077	2.61532	17.6356	18.447	13.47	15.3392	14.9245	4.75752	1.98112	3.83176	2.53353	13.0708	14.1731	15.1275	14.2961	14.5178	14.0803	14.4795	17.2944	16.5119	15.0977	7.93603
Knee Flx/Ext	16.6382	14.1793	15.5171	15.6848	13.5033	10.502	13.8605	11.2937	10.7318	14.2914	13.7709	16.7189	14.2503	17.4535	13.0803	11.8256	9.18999	12.4933	11.0248	10.6446	13.3265	15.1048	12.7803	12.6972	14.4219	4.07794	4.16773	3.22587	4.74589	20.8281	21.2403	16.4658	17.8657	18.0799	6.57875	3.03639	5.3707	4.19423	15.1619	16.2732	18.1064	16.3522	17.1001	16.1582	16.1981	19.5657	18.5114	17.2077	9.52635
Knee Flx/Ext	18.75	16.589	17.7992	17.9517	15.4199	12.8834	17.1735	14.2382	13.35	17.5674	16.2941	20.4891	18.4901	20.6143	16.3724	13.578	11.0443	15.3469	13.0942	13.0136	15.6014	18.8512	15.9428	15.7479	18.4036	6.08412	6.67539	5.54193	7.21518	25.1103	25.8087	19.4563	22.1913	21.138	9.21349	4.87416	7.51076	6.60548	17.8615	19.3529	21.8421	19.6704	20.342	18.6666	18.8878	22.279	20.7585	19.7681	11.8627
Knee Flx/Ext	21.167	19.104	20.361	20.8529	17.016	15.8508	21.3779	17.9065	15.868	21.6876	19.6275	23.9184	22.3342	24.4122	19.6401	16.0052	13.1504	19.1091	15.7315	16.1847	18.2291	22.1566	18.8285	18.6063	21.9031	7.98633	9.60641	8.34412	9.41652	29.1537	29.8902	24.5244	27.6105	24.8451	12.6992	7.62197	10.2585	8.99262	20.4815	23.2726	25.3037	23.8707	23.443	20.9305	21.5338	25.5567	23.4244	22.914	14.1369
Knee Flx/Ext	24.4885	22.4877	23.9258	24.6633	19.5594	18.5027	25.3163	21.3025	20.2476	25.5467	22.8257	29.4864	26.7468	30.6577	23.6193	19.4323	16.1214	24.0024	19.3531	20.4184	22.2619	27.2989	22.1553	23.2851	27.3974	11.2179	13.3094	10.7922	13.1632	35.5832	34.5106	29.1264	32.2815	30.6887	17.2822	11.3922	13.9842	13.0431	24.9527	27.071	30.7852	27.7231	28.777	24.6357	25.0356	29.6993	26.7435	27.0057	18.1092
Knee Flx/Ext	28.9599	26.9661	28.7317	29.5789	22.9335	22.8875	31.8136	27.0574	24.4976	31.9723	28.2332	34.4277	33.5047	36.1551	29.9983	25.5489	20.2011	31.7017	24.2526	25.828	25.751	31.6415	25.9386	28.9989	33.6993	15.5124	16.8281	14.7513	18.1303	41.001	41.3907	36.2816	39.2305	35.599	21.6145	15.097	17.7727	18.2868	30.4459	33.1828	37.0147	33.7301	33.5909	29.337	29.7442	34.8697	31.0224	32.2873	23.3677
Knee Flx/Ext	34.5252	32.5083	34.6352	35.2973	27.4336	27.0841	39.3948	32.4696	31.5241	39.5149	33.1285	41.7644	39.0903	43.9424	35.4407	31.7502	25.3921	38.7204	30.3623	32.2422	31.0832	37.9061	31.685	35.6004	40.2721	21.0741	22.5856	19.7267	24.3812	48.5647	46.8826	42.2789	44.8413	42.5951	28.5233	21.2968	24.1113	23.0353	36.595	39.9025	43.5017	40.2732	40.4942	35.1037	35.5795	40.7722	36.3976	38.5194	27.9811
Knee Flx/Ext	40.7082	38.661	41.022	41.2587	32.9677	33.97	47.2407	40.8089	39.6605	45.4178	40.3245	47.4945	46.7195	49.6217	43.1284	38.7148	31.489	45.972	37.337	39.2574	35.5613	42.8488	36.5023	42.5036	46.5171	27.8876	29.5001	24.1924	29.8609	53.9937	54.0206	50.5823	52.3353	47.9035	36.1978	28.2806	31.1027	29.9706	42.9486	44.9362	48.1583	46.6415	47.0967	41.5601	42.1012	46.8772	42.5411	45.0798	34.6027
Knee Flx/Ext	46.9897	44.7467	47.2443	45.6257	39.0597	39.8516	52.6987	47.352	45.9896	52.8714	45.7588	54.816	52.2274	54.8835	48.7917	46.0127	38.2674	52.8666	44.7658	46.4434	40.3662	49.5467	41.6565	49.0365	52.0623	35.6154	37.2158	31.11	37.8481	60.076	58.6898	56.4449	58.9363	52.9111	43.806	35.043	37.7473	36.7679	47.627	51.2224	53.768	51.017	51.5708	48.0671	48.708	52.8517	48.7419	49.9062	41.5149
Knee Flx/Ext	52.8281	50.3048	52.8577	51.0148	45.2306	47.9893	58.8188	55.4527	53.9551	59.1605	52.5992	59.699	58.8696	60.9828	54.046	53.0714	45.4262	58.7187	52.0353	53.2955	47.0201	54.3304	46.9319	53.3754	56.595	43.4336	43.0351	38.7653	45.7322	63.4345	62.418	62.9272	62.7831	58.3718	50.5283	41.0777	43.5781	42.8381	53.5383	56.7551	58.5496	56.2356	56.8584	52.6664	54.9244	58.4559	54.4576	55.9786	46.7114
Knee Flx/Ext	57.6454	55.0692	57.521	55.5857	51.0583	55.5487	63.1403	60.4898	59.0512	62.7361	57.2616	65.1232	63.0612	64.6771	60.1589	59.1275	52.3461	63.0736	58.3575	59.094	51.8584	59.6662	53.6131	58.0451	59.8204	50.3328	49.9042	44.4462	52.2573	66.2222	65.7658	66.4926	66.1974	61.221	55.6539	46.33	48.6263	46.8591	58.6953	60.245	62.2329	60.6285	61.1482	58.158	60.3521	63.2823	59.3085	61.2915	52.9996
Knee Flx/Ext	61.7785	58.7881	61.548	58.966	54.9125	60.2734	65.0997	65.3847	64.0513	65.7581	62.5293	68.1975	66.4034	67.4533	63.9145	64.6103	58.172	66.2822	63.1376	63.29	56.1302	63.2342	57.913	61.1552	61.251	55.4838	54.8439	51.0286	55.7409	67.2814	67.0861	69.4677	67.7407	62.9627	58.1549	49.6774	51.8077	51.4826	62.5835	63.7093	63.9762	63.1144	63.4534	62.4732	64.3906	66.6978	62.8163	65.3517	57.7614
Knee Flx/Ext	63.6347	61.2454	63.2492	61.0654	59.0064	64.8162	66.2739	67.5643	66.7456	67.0681	65.4705	70.7274	69.2759	69.6164	67.3743	67.2313	62.3982	67.1582	66.2088	65.8205	60.4024	64.6865	61.317	62.6605	61.8403	58.5706	57.5853	55.8224	58.4197	67.0466	67.3761	70.4727	67.7688	63.6426	59.6749	53.1793	54.9773	55.0576	64.8154	65.5106	64.795	64.9827	65.0728	65.062	66.6754	68.2861	64.8286	67.7668	60.1928
Knee Flx/Ext	64.2658	62.395	63.6652	61.9371	61.7202	66.9221	66.1503	68.7423	67.4408	67.1844	67.7877	71.3757	70.1712	70.1172	68.5945	68.3005	65.0195	66.6058	67.6534	66.8628	62.3905	65.1615	64.2514	62.7244	61.0252	59.6336	58.3508	58.1122	59.1309	65.4882	66.6385	70.3651	66.4934	62.9828	59.5385	55.4227	56.7761	56.9223	65.388	65.7583	64.158	65.1851	65.1189	66.008	67.365	68.3198	65.5047	68.4163	62.0786
Knee Flx/Ext	63.6318	62.2135	62.8211	61.5621	63.0781	68.2917	65.3078	68.6242	67.0589	66.3836	68.3641	70.6446	69.7903	69.3169	68.6439	67.8782	66.1486	64.7704	67.509	66.5319	63.5198	64.5224	65.2073	61.3711	58.8311	58.8715	57.8143	59.4009	58.1881	63.412	65.182	69.3	64.6118	60.6911	58.2025	56.4093	57.2312	58.1981	64.8483	64.8114	62.2661	64.3793	64.2643	65.7398	66.8329	67.1653	65.0321	67.4737	62.3434
Knee Flx/Ext	61.726	60.1233	60.6999	59.9113	63.0517	68.286	63.184	67.3897	65.9912	64.5668	67.6669	68.9891	68.3663	67.6542	67.106	66.094	65.5458	61.789	65.922	64.9075	63.3563	62.4158	65.1939	59.4752	55.318	56.4309	55.6743	58.689	56.4631	59.3797	62.1188	66.6362	60.8395	58.0865	55.7963	56.2608	56.3418	58.0186	62.9623	62.5394	60.0522	62.1171	62.0055	64.8747	65.1612	65.0412	63.3575	65.3027	61.3801
Knee Flx/Ext	58.4756	57.0377	57.2741	56.9691	61.5415	67.4619	59.9188	64.9788	63.5736	62.4897	65.3144	65.308	65.045	65.1553	64.8714	62.1755	63.5663	56.4014	63.0234	62.054	62.3786	59.9134	64.3459	55.9494	50.559	52.3348	51.9649	56.8846	52.7855	55.4082	58.9358	63.7068	55.6788	54.8811	53.1877	55.3829	54.7773	56.3808	59.839	60.0156	56.1274	58.5979	59.4798	62.704	62.3475	61.9047	60.3801	62.1336	58.6881
Knee Flx/Ext	53.8594	52.7672	52.5901	52.7332	58.4161	65.3314	55.4206	62.351	59.8765	58.5608	62.5607	61.4615	61.5392	60.6453	60.5062	57.7912	60.3313	50.7681	58.8416	57.9615	59.7978	55.337	61.9828	51.3561	44.5597	46.7042	46.8717	52.9693	47.5171	48.9268	53.5379	58.5471	51.0193	49.8159	48.531	53.0782	51.4362	54.2084	55.5603	55.65	51.2111	54.0258	55.0714	59.3503	58.456	57.8203	56.0694	57.9176	54.6671
Knee Flx/Ext	48.0651	47.3972	46.8084	48.6832	53.7357	62.9004	51.1381	57.6979	56.1471	53.1494	57.7421	55.0698	55.6505	56.424	56.2822	52.2761	55.7458	44.1318	53.3442	52.6456	56.8594	50.9617	59.2028	45.559	37.3578	39.8459	42.2283	47.5466	40.8477	43.3153	48.6786	53.7424	43.8209	45.4872	42.6138	49.4209	46.7278	50.044	51.6342	50.2136	45.3619	49.9965	49.589	54.9215	53.4751	52.6673	50.5259	53.9816	50.8872
Knee Flx/Ext	39.575	41.1254	38.312	42.171	49.3446	58.3641	44.2486	53.3282	49.9124	48.2157	53.3217	49.5325	50.489	51.4695	51.4074	45.5918	49.8124	36.9074	46.6683	46.2789	53.0325	43.9283	55.4901	38.6558	31.4648	32.1179	35.0495	42.6993	35.1541	35.0658	43.1891	46.058	35.6525	40.738	35.6704	44.4799	40.8261	44.5068	45.5044	45.4171	40.4492	43.8041	44.8852	49.3481	47.3302	46.3035	44.0132	47.638	44.7742
Knee Flx/Ext	32.116	34.1384	30.7598	34.5915	42.466	53.894	36.212	46.2769	44.3981	40.7127	46.3306	41.4039	44.8235	43.7386	44.1281	38.081	42.7435	29.3533	39.1149	39.1562	46.6491	35.691	49.2203	31.115	23.4229	23.8099	27.1134	35.4892	26.9475	26.3405	35.0538	39.3871	29.604	33.7329	28.022	38.3984	33.9791	39.5985	38.4143	38.0447	33.3684	36.6374	38.0016	42.5978	40.1018	38.9643	36.8239	40.0784	37.5848
Knee Flx/Ext	24.4685	26.6888	23.0038	26.3135	34.5105	46.4987	29.6821	40.096	36.1224	32.3164	40.3271	34.8579	36.7413	37.2309	38.1404	30.3296	34.9642	21.5803	31.0947	31.6522	41.1307	28.9453	43.6834	25.2807	15.7283	15.2803	18.8928	27.6337	18.2416	20.0036	28.5351	29.8528	23.0408	28.1116	20.1848	31.441	26.4663	32.3772	30.509	29.7915	25.804	30.7159	30.549	36.9521	32.2152	31.0194	29.1001	31.7007	31.6546
Knee Flx/Ext	17.2079	19.1796	15.7374	17.8754	25.8674	37.7373	20.798	30.9307	27.1552	25.5828	31.6534	25.7562	30.5033	28.0297	29.521	20.9196	26.8773	12.1634	23.0159	24.1095	33.1723	19.9747	37.6504	17.6772	9.00229	7.33985	10.6818	21.4435	9.70925	12.8243	20.4769	22.8977	19.64	20.6676	14.5357	25.9087	20.5654	24.7574	22.1762	23.3517	18.0447	22.425	24.6927	29.0315	24.331	22.9687	21.13	23.2472	23.2295
Knee Flx/Ext	11.0224	12.3054	9.78982	10.1515	17.9102	30.6303	12.3447	23.7601	20.3637	16.4904	24.9535	18.9618	22.2625	21.1418	22.7686	13.8425	18.8954	5.91299	15.245	16.8181	26.9077	14.0667	31.877	11.183	3.89348	0.874969	4.94378	13.1523	4.18484	9.22334	16.0664	14.8663	16.5555	15.6233	7.58394	18.4684	12.7241	17.234	16.055	15.0348	12.4732	14.1747	16.8571	21.3182	17.2971	15.5732	13.5985	15.7667	14.6392
Knee Flx/Ext	6.8279	6.98434	5.94475	4.31564	12.1986	20.9564	6.96321	14.8303	12.2064	8.66396	16.4093	10.8632	16.4411	14.7144	16.2803	7.76562	11.5256	1.9384	8.31601	10.1809	20.5756	8.2421	26.4355	6.91203	1.00781	-3.47196	-1.15789	5.45727	-1.21129	7.48044	13.5627	10.3388	14.1071	11.503	1.7768	11.4582	5.75965	12.0758	8.73553	7.6423	6.11621	8.37127	9.50116	14.638	11.9231	10.078	7.88112	10.3845	8.68895
Knee Flx/Ext	5.35226	3.99217	4.64664	1.31798	9.02994	14.1192	2.34139	9.58782	7.57338	4.76172	10.9773	6.44503	9.93068	8.03226	9.39853	3.70336	5.60716	1.02751	3.47183	4.89673	12.7476	5.72539	24.8291	5.24004	0.520745	-5.2789	-4.55112	0.569899	-4.06128	8.13999	12.742	6.92484	12.6185	8.24866	-1.83712	5.68515	0.767004	6.51238	3.32087	3.23364	1.9167	1.93825	4.86411	9.88088	8.9046	7.6299	5.36551	7.87132	2.77549
Knee Flx/Ext	6.28269	3.61879	5.92814	1.51331	7.36369	6.95185	1.69384	5.62326	4.36173	3.11852	6.34333	3.91994	6.67791	5.47931	6.59216	2.53317	2.72461	3.22471	2.33398	2.10556	8.05649	4.94095	25.1282	5.70472	2.09534	-4.41143	-4.866	-4.19163	-4.30302	10.2473	13.0648	6.54308	11.6464	7.76949	-2.55849	1.90593	-1.49487	3.01158	0.880201	-0.100383	0.828718	-1.49784	1.03398	7.77096	8.51076	8.26278	6.02941	8.27585	0.545539
Knee Flx/Ext	9.524	6.40813	10.0791	4.48615	6.91597	3.63048	4.31202	5.15994	4.57216	4.95096	5.6484	4.81665	5.11888	5.68949	6.36252	4.75079	4.31398	7.91925	4.7266	2.73242	4.33452	6.71553	27.037	7.81345	4.8415	-2.24939	-2.84809	-5.87892	-2.28159	12.0963	13.608	8.30318	12.2213	9.1198	-1.06428	0.501413	-1.11766	1.80497	1.75171	0.141753	2.99967	-1.06209	0.869414	8.33032	10.4734	10.5655	8.37058	10.2779	2.11928
Ankle Dor/Pla	0.30372	3.26214	1.84994	1.72396	2.99085	3.63548	5.06664	3.27597	5.28025	4.80829	9.71645	7.81726	9.12511	9.56451	7.57743	1.45126	1.95586	4.08044	2.79682	2.80675	1.61893	2.17503	0.817839	6.35686	6.22787	2.90066	2.05935	1.42838	1.15416	5.04087	2.41499	4.46364	6.65346	5.43582	0.272335	7.90358	7.61918	8.01061	5.27962	5.07077	3.54641	6.39761	7.36719	1.91055	1.02783	1.74455	1.6208	1.77963	3.86506
Ankle Dor/Pla	-2.75126	-0.213828	-1.80419	-1.19077	0.634972	1.0811	2.70816	0.792224	2.53092	2.47014	8.21813	6.18822	7.52431	8.38391	5.30464	-2.70648	-1.51264	0.35089	-1.42452	-0.398594	-0.229218	0.310226	-1.43988	4.06925	3.65424	-1.11942	-2.17486	-2.90141	-3.40822	2.49358	-0.299658	1.99198	4.06129	2.8302	-2.22311	5.13356	4.80128	4.82468	3.09924	3.10511	1.52032	4.23276	4.28357	-1.04917	-2.03578	-1.97287	-1.24647	-1.39677	1.46072
Ankle Dor/Pla	-6.42251	-3.75002	-4.98973	-5.16349	-2.92959	-1.90449	-0.244605	-2.48084	-0.739979	-0.523902	5.35667	3.66479	5.7493	6.58255	2.58101	-6.51398	-5.38151	-3.96406	-5.59735	-3.61206	-1.56158	-1.58004	-3.05511	0.349678	0.0898833	-6.55352	-7.17025	-8.48025	-7.82112	-1.05147	-2.11462	-1.52257	-0.178236	-0.462451	-4.92275	0.510828	0.0939132	-0.612539	-0.407253	-0.609763	-1.40471	-0.0398967	-0.498028	-5.30106	-5.43921	-5.72173	-5.33095	-5.64377	-1.80066
Ankle Dor/Pla	-8.06428	-4.94766	-5.39476	-6.50149	-4.61672	-2.51144	-0.604269	-3.2352	-1.45956	-1.26145	3.79769	2.49006	4.4096	4.69712	0.151416	-7.3951	-6.72713	-5.69882	-6.74938	-4.67814	-1.44763	-1.48224	-3.17641	-1.34085	-0.850196	-7.73465	-7.29007	-9.52523	-6.92879	-2.04298	-1.86098	-2.5786	-2.06285	-2.98037	-4.81655	-3.10245	-3.37935	-4.72622	-2.37228	-2.54742	-2.68854	-2.7931	-2.49472	-7.31163	-6.86169	-7.08072	-7.19893	-7.12971	-2.77992
Ankle Dor/Pla	-7.15069	-3.92355	-3.61865	-5.10482	-3.78617	-0.9518	1.02631	-1.44347	0.285645	0.234699	3.1491	2.08395	4.31289	4.04853	-0.0848402	-5.75897	-5.20094	-4.3619	-5.12413	-3.58497	0.00698667	0.531863	-1.19706	-0.0717181	1.00697	-4.53367	-3.40111	-6.15965	-2.71238	-0.951034	-0.406077	-1.04204	-1.73674	-2.43407	-2.40977	-4.74209	-4.63816	-5.96915	-1.96156	-2.62886	-1.80276	-2.76852	-2.05203	-6.36983	-5.78621	-5.93449	-6.21642	-5.66576	-1.82394
Ankle Dor/Pla	-4.94325	-2.06317	-1.29794	-2.77139	-1.76688	0.898342	3.88054	0.776792	3.08783	2.82413	3.32476	2.30129	4.66004	3.66644	0.960823	-3.47082	-2.78119	-1.99557	-2.71074	-1.50777	1.79624	2.37354	0.711788	2.24915	3.56569	-0.989234	-0.640458	-1.92162	0.0384297	0.483405	1.71397	1.04948	0.28062	-0.709266	0.0293154	-4.81774	-4.36165	-5.80549	-0.278503	-0.777762	-0.327858	-0.891065	0.0167064	-4.24751	-3.76117	-3.96835	-4.3235	-3.38979	0.107458
Ankle Dor/Pla	-2.82498	-0.285285	0.723764	-0.762787	0.181816	3.38643	6.43456	3.52187	5.17198	4.75548	4.08481	3.17522	5.17142	3.51768	2.26718	-0.827984	-0.645844	0.741062	-0.608294	0.685587	3.80699	4.37223	2.3271	4.60511	5.84212	1.58283	1.95335	0.275071	2.65813	2.45131	3.29987	3.63245	1.89424	1.82154	1.49583	-3.96457	-3.38241	-4.32728	1.14486	0.883383	1.93177	1.49357	1.62784	-2.11391	-1.74734	-1.94056	-2.52699	-1.12557	1.89468
Ankle Dor/Pla	-1.1379	1.19499	2.26396	0.87944	1.72732	5.14596	7.79904	5.08503	7.20677	6.66952	5.00416	4.16209	6.18724	4.02181	3.80154	0.891882	1.07061	2.51146	1.05439	2.4729	5.01736	5.53102	3.64869	6.15647	7.49671	3.62386	3.96613	2.38094	4.55271	3.84675	4.7092	5.25539	3.8336	3.41249	3.28033	-2.09138	-1.4483	-2.10843	2.85802	2.8788	3.89181	3.0657	3.55269	-0.74088	-0.0143828	-0.0294743	-0.925235	0.948749	3.14412
Ankle Dor/Pla	0.149525	2.37147	3.37599	2.24123	2.94393	5.94639	8.91909	6.46086	8.07257	7.8214	6.25259	5.42357	6.84423	5.33369	5.57904	2.39488	2.48548	3.99397	2.44755	3.9541	6.37196	6.68622	5.10448	7.73812	8.47127	5.15135	5.54471	3.99321	5.90368	5.3555	6.10297	6.97031	4.90628	4.93676	4.87634	-0.225243	0.424014	-0.464852	4.29948	4.46247	5.34947	4.67649	5.10659	0.856212	1.57575	1.68734	0.597006	2.68175	4.66774
Ankle Dor/Pla	1.28542	3.27774	4.33267	3.32061	3.62301	6.74378	9.65301	7.11072	8.92554	8.49425	6.96719	6.21696	7.35519	6.29295	6.56027	3.68497	3.58263	5.23143	3.58125	5.21957	7.23053	7.53709	6.03155	8.8651	8.84954	6.29505	6.7945	5.02438	6.73445	6.51058	6.90105	7.90439	5.824	5.71535	5.91954	1.29591	1.7707	1.31922	5.52671	5.38315	6.19653	5.79714	6.01286	2.1669	2.84113	2.97705	1.88937	4.01398	6.01371
Ankle Dor/Pla	1.85193	3.98456	4.86571	4.22221	4.30533	7.25107	10.194	7.74418	9.68152	9.36989	7.78977	7.21397	8.09159	7.1168	7.71595	4.67961	4.32601	6.15171	4.43213	6.19304	7.97889	8.05687	6.88174	9.72378	9.05136	7.24002	7.62904	6.27699	7.72539	7.23904	7.81658	8.83253	6.53589	6.30292	6.28804	2.50215	2.67592	2.66091	6.6042	6.36941	7.1669	6.66114	6.97754	3.17178	3.77573	3.86167	2.92834	5.08234	6.91129
Ankle Dor/Pla	2.27927	4.60582	5.32595	4.85034	4.94043	7.8	10.4668	8.15436	10.0973	10.2443	8.47685	7.99074	8.78595	8.23375	8.64994	5.41336	4.80737	6.76813	5.084	6.8405	8.82104	8.60149	7.94608	10.4608	9.04933	8.04747	8.62075	7.35524	8.54869	8.08203	8.47234	9.43168	7.05841	6.94191	6.15529	3.39187	3.36252	3.43815	7.35553	7.23501	8.07161	7.28766	7.85247	4.07825	4.5584	4.60864	3.8661	5.84171	7.95671
Ankle Dor/Pla	2.79247	5.24343	5.81457	5.70132	5.65659	8.13826	10.6692	8.58428	10.3073	10.8034	9.47476	9.05887	9.89415	9.10836	9.73031	6.17555	5.18492	7.2687	5.66499	7.29078	9.33845	8.88156	8.65895	11.1545	8.89378	8.70583	9.47589	8.05796	9.17953	8.66951	9.15446	10.1882	7.78062	7.39444	5.84235	3.92882	3.87377	4.27291	8.28603	7.88233	8.92946	8.14973	8.54217	4.98823	5.27898	5.37396	4.72899	6.83572	8.84823
Ankle Dor/Pla	3.44492	6.1151	6.38142	6.63827	6.41699	8.56732	10.7744	8.83617	10.2585	11.3512	10.3904	9.86319	10.7632	9.96598	11.3574	6.67984	5.55962	7.49812	6.20509	7.69162	9.75986	9.091	9.23247	11.6303	8.53146	9.1956	10.2162	8.95952	9.54953	9.44645	10.1298	10.7141	8.56874	7.85187	5.16512	4.58863	4.63347	4.98936	9.10403	8.72427	9.51757	8.9974	9.53795	5.6358	5.92156	6.16563	5.44556	7.71176	9.42383
Ankle Dor/Pla	4.15968	6.81697	7.04655	7.70028	7.18318	9.06069	10.8875	9.01084	10.2102	11.8727	10.9779	10.9858	11.8868	11.0891	12.5766	7.10558	5.84525	7.60161	6.71695	8.02595	10.147	9.21231	9.61557	12.1314	7.89729	9.55518	10.7321	9.84793	10.0615	10.054	10.9101	11.3143	9.24443	8.53411	4.23314	5.23199	5.42395	5.64372	9.85633	9.50404	10.2203	9.61101	10.3342	6.42529	6.54445	6.99081	6.06531	8.3797	10.0473
Ankle Dor/Pla	5.05972	7.48207	7.87159	8.81041	8.05122	9.51729	11.2612	9.46835	10.4418	12.4236	11.7563	11.8939	12.7008	11.9557	14.0211	7.47833	6.26193	7.66227	7.29912	8.26874	10.3926	9.45671	9.93569	12.4605	7.09498	9.93438	11.438	10.4775	10.7832	10.9022	11.9783	11.6809	10.3517	9.18862	3.27023	5.86145	6.17285	6.11492	10.7333	10.0825	10.9219	10.4526	11.4488	7.23277	7.17996	7.89361	6.70908	8.89934	10.5638
Ankle Dor/Pla	6.37217	8.21263	8.87842	9.87131	9.04166	10.263	12.0711	10.0823	10.8062	13.459	12.4536	13.1739	13.7061	13.1731	14.9319	7.77026	6.84472	7.76354	7.96132	8.46228	10.885	9.70686	10.2178	12.6326	6.37459	10.4196	12.1886	11.294	11.7321	11.4776	12.7227	12.0891	11.32	10.289	2.57914	6.46634	6.79267	6.73758	11.5815	10.9315	11.7422	11.4022	12.6299	8.14175	7.87384	8.90218	7.36118	9.45421	10.961
Ankle Dor/Pla	8.35532	9.1108	10.1843	10.8126	9.75264	10.9294	13.0019	11.2206	11.4304	14.6939	13.5804	14.1355	14.4141	14.065	15.731	7.94394	7.5188	8.00265	8.61416	8.62522	11.3514	10.0338	10.5692	12.6631	6.06621	11.0034	12.932	12.102	12.5599	12.0099	13.3876	12.4113	12.6147	11.1904	2.36248	6.87767	7.13199	7.37566	12.9523	11.9254	12.5	12.244	13.5689	9.06569	8.64872	9.83758	8.02355	10.1105	11.5146
Ankle Dor/Pla	9.74913	10.1507	11.1064	11.6414	10.5063	11.8752	14.4916	12.2658	11.9404	15.6288	14.4757	15.2779	15.1226	14.8646	16.7275	7.88936	8.22342	8.26239	9.23974	8.6296	11.7624	10.2909	10.8977	12.6179	6.10595	11.7396	13.6809	12.6688	13.7528	12.199	14.1492	12.9152	13.74	12.0092	2.45283	7.3612	7.45811	7.85947	14.4364	12.7973	13.736	13.6055	14.9111	9.86661	9.4141	10.5933	8.80171	10.775	12.0349
Ankle Dor/Pla	10.8411	11.2751	11.9838	12.4033	11.054	12.7503	15.8421	13.9145	12.5923	16.8165	15.5212	15.9505	16.1911	15.7044	17.4992	7.62398	8.93513	8.55519	9.74129	8.35277	12.0191	10.4525	10.7914	12.6156	6.67493	12.7548	14.3228	13.3419	15.0601	12.1432	14.5984	13.3017	14.3874	12.7359	2.82791	7.67543	7.71008	8.38231	15.881	14.1882	15.2882	15.217	16.3095	10.3286	10.0087	11.2406	9.56793	11.1869	12.3841
Ankle Dor/Pla	11.7512	12.5103	12.9112	13.015	11.5967	13.2722	16.5768	15.2677	13.0579	17.7256	16.0809	16.4841	17.0935	16.0597	18.4282	7.16181	9.5599	8.7633	9.81282	7.85931	12.0314	10.5052	10.345	12.714	7.48904	13.9934	15.3332	13.9752	16.2526	11.7319	14.8805	13.5894	14.7927	12.9574	3.19348	7.65522	7.86284	8.52381	17.2447	15.5948	17.0052	16.9096	17.3135	10.577	10.2482	11.6744	10.001	11.0597	12.7628
Ankle Dor/Pla	12.5321	13.8615	13.8567	13.2699	12.203	13.667	16.4975	16.8346	13.2154	17.9603	16.3752	16.554	18.1631	16.0908	18.8043	6.50861	9.79649	8.61315	9.24525	7.15519	11.9814	10.2639	9.67291	12.7037	7.97695	15.018	16.2639	14.3974	16.8508	11.0575	14.6595	13.3106	14.3727	12.8988	3.1323	7.1068	7.71927	8.11395	18.0289	16.392	18.0895	18.0537	18.4101	10.264	9.98225	11.5282	9.73081	10.5215	12.866
Ankle Dor/Pla	13.0433	15.2279	14.6298	13.2536	12.8028	13.6621	15.4026	17.4876	13.0667	17.3406	16.178	16.1249	18.6626	15.5236	18.774	5.56838	9.39051	7.70875	8.0817	5.90119	11.7125	9.47864	8.56927	12.0495	7.68477	15.3988	16.6287	14.6039	16.8312	9.52867	13.9398	11.9895	13.3602	12.3151	2.36169	6.01068	6.93194	7.48993	18.3463	16.9515	18.668	19.1324	18.9699	9.45114	9.18309	10.6009	8.78749	9.33839	12.5513
Ankle Dor/Pla	13.0352	16.4155	15.0356	12.8839	13.1999	13.0703	13.1202	17.2897	12.4907	15.4799	15.3305	15.2675	18.7404	14.5262	18.0759	3.87796	8.40924	5.32367	6.29502	3.88153	11.2306	8.6308	7.59585	10.4656	6.50339	14.8119	16.1786	14.0684	15.5295	7.85464	12.0515	10.2946	11.0613	11.3937	1.34736	4.87469	5.84434	6.21452	17.594	16.7664	17.9549	19.2505	18.7719	8.21511	8.02343	9.05366	7.39721	7.82102	11.5312
Ankle Dor/Pla	12.3055	17.1114	14.8641	12.1095	13.0426	12.0425	10.6914	16.0998	10.7258	13.2879	14.1759	13.2853	18.2076	12.2039	17.0669	2.20566	6.89742	2.8082	3.87165	1.45548	10.066	7.1381	6.43652	8.02279	4.45592	12.9442	14.3487	13.0483	12.8281	4.88932	9.9235	7.2516	8.66395	9.3561	-0.425813	2.87632	3.83361	4.09905	15.8597	15.8735	16.0281	18.4035	17.2141	6.4644	6.54081	7.00304	5.64462	5.98919	9.95084
Ankle Dor/Pla	10.4063	16.8398	13.4595	10.5828	12.0006	9.79301	6.62299	12.9131	7.5662	9.35679	11.7501	10.4496	16.4006	9.56572	14.9851	0.276323	4.05337	0.114567	1.08792	-0.919587	8.69556	4.93328	4.50949	4.92577	1.54606	9.63189	11.0049	10.7003	8.54735	0.774533	5.98644	4.4589	4.58975	7.15166	-2.56678	0.268729	1.23247	1.06699	13.1639	13.3711	12.8713	15.8516	13.9772	4.14723	4.01422	4.48412	3.36654	3.66823	7.79532
Ankle Dor/Pla	8.09805	15.4175	11.1836	8.09625	10.5462	6.4812	1.47333	7.9691	4.25814	4.1254	8.17919	7.71404	14.028	6.01857	12.6735	-2.00398	1.1613	-2.7815	-1.75165	-3.21261	6.82815	2.62649	2.74361	2.19198	-1.34712	6.31355	6.10596	7.17805	4.40582	-3.44231	1.96403	-0.452576	-0.816267	4.24385	-5.30909	-2.90511	-2.07635	-1.59084	10.4175	9.56877	9.61543	11.7074	10.5731	2.06577	1.42686	1.4123	0.372671	0.594283	5.69768
Ankle Dor/Pla	4.99317	12.6114	7.97074	4.75256	7.7312	3.19564	-3.11349	3.16653	-1.46242	-0.661998	4.71066	3.05416	10.593	0.00945296	9.49773	-4.74843	-1.87858	-6.32058	-4.65139	-5.62096	3.47654	-1.59321	0.619703	-2.29235	-6.35412	1.18099	0.00991409	3.85336	-1.91049	-9.82246	-2.74006	-5.17009	-5.78539	-1.06722	-9.1511	-6.62695	-6.45182	-5.56088	5.8101	6.00948	3.92461	7.70741	5.02983	-1.27719	-1.79071	-2.49365	-3.49812	-3.67562	2.0081
Ankle Dor/Pla	1.13699	8.52453	3.9789	0.555797	3.98942	-2.45347	-9.14389	-4.20786	-6.51017	-7.06102	-0.756734	-0.967367	4.57472	-4.98175	3.96855	-9.41496	-5.09557	-11.9858	-8.04472	-8.74573	0.134307	-5.69245	-2.14613	-7.9499	-12.3837	-4.60224	-5.15727	-1.4436	-8.76341	-13.4971	-8.3223	-11.0769	-11.7986	-5.76093	-12.4214	-9.81489	-10.5351	-10.3507	0.294439	0.100545	-2.91776	1.30986	0.220421	-5.56028	-6.37342	-7.78842	-8.29749	-9.45741	-2.79525
Ankle Dor/Pla	-3.46363	3.44916	-0.881398	-4.63118	-0.57099	-7.03741	-13.0839	-9.53789	-12.7995	-11.5728	-5.11609	-6.35033	-0.339808	-11.4162	-0.716606	-14.3318	-9.03665	-16.0032	-12.2519	-12.9268	-5.76609	-11.6446	-7.24169	-14.2301	-18.2338	-10.9806	-12.6059	-7.85168	-15.7252	-14.7454	-10.5017	-13.6625	-14.2268	-10.8347	-15.8226	-14.4307	-16.5	-14.5628	-5.7653	-6.82289	-9.78208	-5.64519	-6.64546	-10.5924	-12.3289	-13.8295	-13.3722	-15.5936	-6.82558
Ankle Dor/Pla	-8.57471	-2.46145	-6.41783	-9.92758	-5.97791	-12.0655	-13.5421	-14.7668	-16.6012	-12.8824	-10.6892	-9.62381	-6.45247	-15.081	-6.47272	-18.2104	-13.726	-17.4595	-16.3686	-16.8134	-10.8648	-15.1788	-11.6733	-19.6115	-21.6824	-16.6632	-18.8083	-12.9292	-19.5209	-12.9413	-9.93145	-13.5715	-13.6459	-12.2617	-17.3238	-18.5938	-21.6599	-20.477	-11.6442	-11.8099	-14.3327	-12.1552	-13.086	-15.3187	-17.7532	-18.7181	-17.8325	-20.3086	-11.9107
Ankle Dor/Pla	-12.729	-8.36676	-11.1315	-12.6185	-11.9667	-14.4002	-11.9754	-16.3556	-17.0283	-11.9435	-14.2714	-11.4928	-9.75553	-16.6277	-9.04883	-19.0944	-17.4098	-15.9445	-18.5465	-18.475	-15.3834	-16.671	-15.4475	-22.0275	-20.9912	-19.3033	-20.6325	-17.917	-20.3757	-8.83023	-7.7759	-11.4794	-9.96887	-11.2661	-17.337	-20.7025	-24.154	-24.9661	-15.1947	-16.7194	-18.3095	-15.9484	-16.4416	-18.4826	-21.3126	-20.8878	-21.1039	-22.3395	-14.8727
Ankle Dor/Pla	-14.1123	-11.9619	-13.019	-13.3122	-16.6697	-15.1899	-9.14872	-15.1926	-14.9922	-9.56199	-16.8956	-10.6208	-11.0594	-15.0714	-9.33174	-17.1855	-18.2354	-13.0077	-17.9081	-17.4841	-18.442	-15.1909	-17.3226	-21.1919	-17.32	-18.3015	-18.9794	-18.7431	-16.9202	-5.43891	-5.10749	-7.59965	-6.57366	-7.45617	-16.0603	-19.9729	-23.5072	-26.0495	-17.2151	-18.067	-18.3941	-18.0057	-17.2208	-19.1511	-22.6742	-20.0184	-22.2035	-22.5569	-14.9537
Ankle Dor/Pla	-13.0685	-11.9055	-12.1554	-11.7399	-17.8623	-13.8613	-6.98029	-12.9378	-12.7079	-7.86498	-16.3339	-7.36136	-9.62296	-12.1509	-6.6845	-14.3109	-16.5755	-10.3912	-15.4471	-15.0024	-17.8038	-11.509	-16.2192	-17.4021	-13.0184	-15.5639	-15.03	-16.984	-12.2857	-1.02804	-1.47722	-4.29005	-2.07624	-3.92875	-13.2141	-17.3036	-20.7281	-24.4699	-15.446	-16.4193	-14.8924	-16.1428	-13.9112	-17.6272	-21.8112	-17.3046	-20.3776	-20.2806	-13.1927
Ankle Dor/Pla	-11.0153	-9.71549	-10.0658	-9.73725	-16.585	-12.1459	-5.91068	-10.0332	-9.94676	-6.42491	-12.7708	-4.51414	-6.76837	-8.85058	-3.57505	-10.821	-14.0872	-8.21284	-12.5379	-11.944	-15.3651	-7.83063	-13.7817	-12.4547	-10.1965	-12.8174	-11.6913	-13.5289	-9.43201	2.79053	1.06223	0.0897797	1.63709	-0.4716	-10.5595	-14.9593	-18.0269	-20.5646	-11.4809	-11.896	-11.3664	-13.1396	-10.1608	-14.2513	-19.0275	-14.0002	-16.4247	-16.513	-11.1477
Ankle Dor/Pla	-9.48504	-7.60448	-8.73993	-8.00201	-13.8479	-9.90199	-4.39662	-8.61886	-7.82663	-5.28611	-9.27605	-1.14432	-2.37058	-4.82478	0.334118	-8.49297	-11.3609	-6.97187	-9.58624	-8.8105	-11.3256	-5.55806	-11.2451	-7.93184	-6.71537	-10.253	-8.9692	-10.4321	-6.41635	4.79468	3.77547	2.85303	3.57818	3.49799	-7.46611	-11.9977	-14.1547	-16.3153	-7.64654	-6.96256	-7.13015	-8.91743	-5.51978	-10.3212	-15.4437	-10.8096	-12.0945	-12.755	-10.0543
Ankle Dor/Pla	-7.7244	-6.22618	-7.43148	-6.37732	-11.5436	-8.50401	-2.34436	-7.09757	-6.20374	-4.02024	-5.00947	1.08152	0.596993	-2.05066	2.7645	-6.63606	-8.42929	-5.88471	-6.70833	-6.02941	-8.58935	-3.12884	-8.64993	-4.11109	-3.81197	-7.91136	-6.57573	-8.44199	-4.25767	6.23546	5.04935	5.3342	5.10502	5.69428	-5.03795	-9.09632	-10.1005	-13.1737	-5.27097	-3.86821	-3.46937	-5.27449	-1.85748	-6.73608	-12.0815	-7.93658	-7.94566	-9.55453	-8.65643
Ankle Dor/Pla	-6.13858	-5.24759	-6.2312	-5.16183	-9.56812	-6.3944	-0.882179	-5.64428	-3.83578	-2.05409	-2.11795	3.41749	3.83721	0.927921	4.82702	-5.21028	-5.88288	-5.18962	-4.14254	-3.76194	-5.7092	-1.85443	-7.22147	-1.31174	-2.21809	-6.17701	-5.18396	-6.19842	-3.06397	6.79338	5.68213	6.20012	5.76217	7.44651	-2.96277	-6.28025	-6.41458	-9.0008	-2.30652	-0.534925	-0.27087	-2.73977	0.436848	-3.97387	-8.8336	-5.67985	-4.07891	-6.89081	-6.95611
Ankle Dor/Pla	-5.09512	-4.20471	-5.1631	-4.47624	-7.71663	-3.88092	0.4072	-3.65575	-2.30759	-0.519432	1.28943	4.46402	5.48208	2.16831	6.81692	-4.47345	-3.8096	-4.78415	-2.33858	-2.12278	-4.07901	-1.08673	-5.98635	0.0653418	-1.59277	-5.06178	-3.99902	-4.73435	-2.624	7.40399	6.00574	6.32917	6.59752	8.16583	-1.60872	-3.89542	-3.48902	-5.28504	0.198286	1.85854	1.43589	0.0289564	2.7123	-2.70521	-6.11376	-4.37032	-1.19131	-5.14217	-5.8156
Ankle Dor/Pla	-4.21167	-3.11354	-3.78376	-3.89608	-6.19727	-2.25296	0.926607	-2.31796	-1.01048	0.119894	3.36587	5.22458	6.67225	2.71851	7.77823	-4.65134	-2.964	-4.06039	-1.46574	-1.24603	-2.81184	-0.910442	-4.93924	1.2625	-1.22749	-4.31077	-3.22152	-3.99183	-2.381	7.98383	6.32053	6.07637	7.77664	8.69895	-1.26434	-2.59805	-1.84492	-2.42805	1.69063	2.93323	2.71923	1.54179	3.70303	-2.00382	-4.22421	-3.52977	0.279709	-4.11878	-4.79344
Ankle Dor/Pla	-3.09674	-1.62541	-1.92183	-3.08035	-4.80359	-0.885813	1.15023	-1.70109	-0.495252	0.549401	4.05934	5.77829	7.33773	3.14859	8.81853	-4.77483	-2.89136	-3.01036	-1.43125	-1.09195	-1.50302	-0.716308	-3.83058	2.21438	-0.309088	-3.54487	-2.2967	-2.96384	-2.17938	8.80566	6.9385	5.84634	8.71197	9.49642	-1.32626	-1.3565	-0.237517	-0.945363	2.46003	3.66943	3.51514	2.19571	4.33172	-1.6093	-2.93583	-2.66248	0.78177	-3.45391	-4.38764
Ankle Dor/Pla	-1.84462	0.129398	0.029752	-2.23365	-3.05279	-0.373896	1.45951	-1.1326	-0.270251	1.02941	4.69665	6.72457	8.38011	3.66234	9.63931	-4.16689	-3.37604	-2.01196	-1.69544	-1.12848	-0.507921	-0.344772	-2.98665	3.45973	1.11282	-2.18141	-1.25004	-1.4568	-1.53936	9.11993	7.21673	6.01772	9.18117	10.1626	-1.20309	-0.269246	1.2831	0.391411	2.95136	4.25733	4.47318	2.65645	4.803	-0.969978	-1.90386	-1.64137	1.0692	-2.86883	-4.36968
Ankle Dor/Pla	-0.945051	1.92865	1.94972	-0.90919	-1.56595	0.0846967	2.35383	-0.69421	0.415122	1.67949	5.35817	7.23217	8.95395	4.50364	10.3272	-3.25513	-3.53547	-1.18197	-1.40578	-0.811721	0.706792	0.743502	-1.88325	4.92291	2.11579	-0.377124	0.346861	-0.113654	-0.763855	8.91363	7.2118	6.72021	8.27699	10.4716	-0.480338	1.08719	3.23072	1.64461	3.79601	4.80666	5.29771	3.61158	5.29307	-0.0169382	-0.690202	-0.428411	1.52126	-1.67342	-4.14254
Ankle Dor/Pla	-1.2106	3.14699	2.27328	0.277427	0.0897348	0.625311	3.65844	0.321272	1.4344	2.95525	6.28809	7.03063	8.70645	5.95491	10.3668	-2.48119	-2.85468	-0.251369	-0.265908	0.0927323	2.65363	2.17768	0.0923645	6.38291	3.25188	1.67801	1.66206	1.25297	0.818031	8.38303	6.90418	7.2608	7.7301	9.36603	0.782888	2.73464	5.59743	2.8224	4.51008	5.38034	6.02968	4.74424	5.98964	1.11211	0.682321	0.679322	2.18198	-0.246041	-3.16092
Ankle Dor/Pla	-1.21825	3.41308	1.75196	1.07568	1.57393	1.90895	4.54002	1.42665	3.24863	4.2414	6.88198	6.46432	6.69391	6.99851	9.5714	-1.78686	-1.54626	1.34038	1.40014	1.31789	4.12585	2.98309	1.53494	7.36406	4.35993	3.60781	3.08776	1.98868	2.93431	7.68858	6.50839	7.36144	8.54846	7.77623	2.02497	4.22981	7.77752	4.84281	4.56362	5.13821	5.91177	5.35157	6.41529	1.97386	1.97294	1.69763	3.25381	1.08555	-1.78449
Ankle Dor/Pla	-0.057906	3.62293	2.05769	1.94053	3.38535	3.62053	5.06781	2.98137	4.83923	4.74876	7.67381	6.08418	4.90696	8.11948	8.09789	-1.57023	-0.318522	3.31283	2.94783	2.43703	5.18054	3.40677	2.54027	8.35008	5.30395	4.97795	4.73323	2.44446	4.90465	6.46287	6.18336	6.85772	10.1549	6.29568	2.64696	5.11246	8.91817	7.0025	4.33997	4.48159	5.58191	5.69457	6.58686	3.11039	3.00938	2.6488	4.49061	2.2184	0.668801
Ankle Dor/Pla	1.79951	4.53694	3.71015	3.13091	5.87547	4.81578	4.82349	3.76745	5.42961	4.68055	8.24459	6.44713	4.05461	8.6512	7.30146	-1.91593	0.532235	3.54216	3.82366	3.28067	5.07152	3.52391	3.66226	8.84014	5.56329	5.19768	5.55037	3.69209	5.71932	5.61671	6.65261	5.68314	12.0647	5.95504	2.90778	6.18121	9.58767	8.75331	4.45336	4.07742	5.71355	5.95532	6.90444	4.06231	3.88459	3.50618	5.16522	3.17188	2.92552
Ankle Dor/Pla	3.4239	5.72449	5.29952	4.20111	8.47366	5.69108	4.49523	4.18703	5.59245	4.43467	8.69414	7.38168	4.61171	8.80854	6.99131	-1.62294	1.05508	2.81501	3.80136	3.63778	4.65918	3.77243	7.15738	8.80566	5.51031	4.55612	5.05974	5.71439	5.71895	5.85536	8.00958	4.91652	12.3546	6.0402	2.73662	7.42674	9.36203	9.58844	5.09014	4.71693	6.28073	6.24662	7.06032	4.77136	4.49036	3.9391	4.98738	3.6577	3.97502
Ankle Dor/Pla	4.62078	6.21845	5.50109	4.6238	10.0182	5.75194	4.34216	4.43075	5.61138	4.56211	8.63374	7.84367	5.76953	8.70286	7.07909	-0.321184	1.34896	2.92686	3.41641	3.41627	4.48627	4.0292	11.9629	8.70613	5.82844	4.15915	3.85448	6.68922	5.3844	7.30844	10.7041	4.68838	11.6479	6.17193	2.57616	8.44533	8.83323	9.96025	5.83569	5.42881	6.60999	6.61987	6.78849	5.02921	4.72091	3.99734	4.47974	3.62629	4.47177
Ankle Dor/Pla	5.27404	6.23976	5.14029	4.82097	9.77039	5.63804	4.84269	5.21373	6.08161	5.31342	8.55071	8.1988	6.3998	8.88565	7.6988	1.27432	1.95973	4.46547	3.65703	3.29659	4.80418	4.27273	17.7977	8.5318	6.40412	3.8438	4.19889	6.36636	5.32199	8.94963	12.5119	5.18621	9.26993	6.77993	2.61043	8.86857	8.7137	9.89988	6.55164	6.16385	6.81519	7.04703	6.32056	5.07664	4.88078	4.3004	4.2792	3.54466	4.69562
Ankle Dor/Pla	4.61361	6.01031	3.91824	4.73893	8.39213	5.9518	5.33852	5.81917	6.31521	5.59166	9.09174	7.59705	6.27398	9.38371	8.63862	2.77677	2.11638	4.70648	3.63745	3.80015	5.1624	3.62375	24.6453	7.91026	6.42047	0.566703	5.17869	5.538	4.04485	7.0068	12.8373	5.32336	4.57922	8.59525	2.20592	8.94664	8.47267	9.11581	7.19073	6.45137	7.2352	7.21771	6.212	5.01159	4.18479	4.53751	4.41436	2.30393	5.18006
Foot Int/Ext	1.50806	-0.58414	-2.86749	0.0832413	-2.98794	6.20651	4.90155	4.90169	3.39169	3.78868	0.505109	-4.75147	-5.11016	1.92522	-2.36811	-0.825005	-2.3123	-4.55091	-3.53515	-4.20247	1.74614	3.58707	6.2929	1.41937	2.07047	2.1191	3.41065	1.36637	4.38384	8.52713	10.046	10.6699	3.8414	8.04014	7.20724	4.00396	6.32068	3.86419	2.16879	3.38781	1.82874	-0.8789	2.73457	2.58448	6.45723	4.40169	6.05727	4.55917	7.75015
Foot Int/Ext	1.28808	-0.244537	-1.8366	1.06841	-2.82819	6.90998	4.41912	3.96323	3.24325	2.73702	-0.321465	-5.94408	-6.64809	0.757031	-2.12418	0.107185	-2.44795	-5.41052	-3.65256	-4.71825	2.78015	3.70836	7.37959	0.832112	2.61456	2.09003	3.39526	2.5714	4.88516	9.37244	10.8483	10.6955	3.53636	8.51718	7.78277	4.07203	6.86035	5.11395	4.10887	4.17348	2.4388	0.367453	4.42314	2.28231	6.11372	5.52676	7.08077	4.63192	7.7504
Foot Int/Ext	2.84576	1.13125	-0.224401	2.36578	-1.55102	5.66309	2.90907	2.9504	1.55726	0.785642	-1.04896	-6.91329	-7.37142	-0.537767	-1.43133	-1.15936	-4.52833	-5.63636	-5.47827	-6.09902	2.48368	2.50632	7.02242	1.6797	3.36372	2.78728	2.62931	3.55684	3.7546	10.2335	9.95598	10.7523	4.65656	9.89916	5.83737	5.11697	8.48686	7.63496	6.63429	6.03279	3.94649	3.68646	6.7387	1.79079	4.51553	5.54666	7.3029	4.23602	7.52468
Foot Int/Ext	4.47044	1.4553	0.0173795	1.74671	-1.12568	3.32156	-0.217327	0.8868	-0.998813	-1.21784	-2.0485	-7.67127	-7.98344	-2.77043	-1.96681	-4.70708	-8.2699	-7.59608	-8.73074	-8.42136	-0.507663	0.74687	4.99087	2.00382	2.07558	2.21703	-0.193404	1.91038	-0.134033	9.25199	6.19089	9.21411	4.87744	10.4631	1.86827	6.0151	8.47423	9.2491	6.42687	6.28732	3.85437	4.56926	6.22792	-0.419752	1.09779	2.89437	3.97489	1.45057	5.70881
Foot Int/Ext	3.9319	-0.190474	-1.42097	-1.07598	-2.51859	0.294665	-3.14396	-3.64507	-5.03841	-4.28831	-4.61376	-8.83059	-9.15853	-4.46921	-4.40508	-7.82951	-11.6102	-11.2262	-11.314	-10.8505	-3.53141	-1.59205	1.24762	-0.15384	-1.32497	-0.39811	-3.71321	-2.63131	-4.44803	7.44002	3.49669	5.38269	3.84947	9.67143	-0.81247	5.23819	5.3946	8.77921	3.0168	3.58932	1.51454	2.44688	2.35247	-2.89623	-1.42661	0.302151	-0.0189063	-2.41102	3.42461
Foot Int/Ext	1.30504	-2.79619	-3.33997	-4.44991	-4.68791	-0.817802	-5.85731	-6.27403	-7.32713	-6.49375	-6.95993	-9.54525	-11.4957	-5.4925	-8.97567	-9.38917	-13.0312	-14.1617	-12.3918	-13.001	-5.55567	-2.4949	-0.679794	-3.3365	-4.33851	-2.90342	-5.32481	-6.33667	-5.97816	6.89518	1.99724	2.67457	2.79253	8.56928	-0.632663	3.19863	1.63892	6.14645	-1.24254	-0.9972	-0.73083	-2.07115	-1.84903	-4.20007	-1.58496	0.122313	-1.20161	-5.32134	0.485307
Foot Int/Ext	-1.46761	-5.03958	-5.00358	-6.456	-6.46431	-0.507417	-5.7449	-6.26501	-6.81446	-6.91618	-9.07209	-9.54297	-12.496	-5.19617	-11.2594	-10.547	-13.2969	-15.4229	-12.8001	-14.5857	-5.64275	-2.3372	-1.12767	-5.18608	-5.28192	-3.75137	-5.58468	-7.26515	-5.24317	7.30916	2.41938	0.687783	2.67837	7.59449	0.104932	1.56424	-0.136595	2.65543	-3.45391	-3.78795	-2.79988	-5.06101	-3.59611	-4.69648	-0.774292	1.03577	-0.309201	-7.14776	-1.88022
Foot Int/Ext	-2.93905	-6.74038	-6.22672	-6.69531	-7.53598	0.987345	-4.26901	-4.27587	-3.90759	-6.08422	-8.89761	-8.62153	-11.1018	-3.87609	-11.2188	-10.9327	-13.3237	-15.3197	-12.9905	-15.3528	-4.34469	-1.64317	-0.455008	-5.33397	-4.3069	-3.48384	-4.556	-6.22292	-3.17622	8.12851	3.56936	0.456077	3.28674	7.83049	0.108733	-0.182555	-0.850439	-0.334549	-4.29425	-5.29867	-2.8386	-5.33595	-4.30854	-4.94821	-0.11016	1.32685	0.418877	-7.93986	-3.11265
Foot Int/Ext	-2.5679	-7.50787	-6.3135	-5.95249	-7.37968	2.66234	-1.3446	-1.19925	-0.999956	-4.05476	-6.32389	-6.72143	-8.2988	-1.69991	-7.922	-11.1609	-13.4046	-14.8009	-13.1808	-15.4984	-2.34676	-0.538713	0.848318	-4.44928	-2.30587	-2.63931	-3.42284	-4.36173	-1.80605	9.7188	5.51103	1.47911	4.26591	9.15188	-1.25065	-1.44617	-0.595736	-1.78927	-3.0095	-4.5018	-1.0057	-3.53066	-3.76821	-4.32607	0.778859	1.63695	1.01339	-6.74319	-4.01503
Foot Int/Ext	-0.425039	-6.97677	-4.9028	-5.12892	-6.37395	5.03531	1.52228	0.693822	2.30764	-2.46252	-3.4473	-5.15225	-5.2101	-0.392303	-4.5212	-11.4461	-13.2971	-14.5696	-13.427	-15.6229	-1.38104	0.308956	1.35694	-3.11692	-0.880283	-1.46844	-2.51219	-3.38741	-1.40413	11.6265	7.00157	2.95754	6.14202	10.3569	-2.52864	-1.98835	0.602794	-2.29313	-0.544596	-2.84077	1.01799	-0.399184	-2.73338	-2.47755	1.44274	2.13852	1.44549	-4.16015	-4.47165
Foot Int/Ext	1.34006	-5.50132	-3.62229	-4.87781	-4.71431	6.15191	3.6035	2.25363	4.20276	-1.67486	-0.163585	-3.57228	-2.32022	0.311157	-0.918917	-11.162	-12.5221	-14.5586	-13.3525	-15.6598	-1.04398	0.613893	1.22929	-1.89786	0.331805	-0.482125	-1.91515	-2.72044	-1.17693	12.7186	8.28132	4.9942	7.80502	11.3548	-2.26407	-0.894602	3.36642	-0.949913	1.60663	-0.240806	3.26869	2.13157	-0.993288	-0.971159	1.38299	2.25046	1.18482	-2.28176	-4.67082
Foot Int/Ext	2.43734	-3.83807	-2.86407	-5.16194	-3.75304	6.6467	4.88114	2.82143	5.41913	-2.40777	0.866681	-3.12899	-1.50457	0.209035	0.270979	-10.4932	-11.4604	-14.3191	-13.0795	-15.2243	-1.13474	0.783404	0.406549	-1.13792	0.599207	-0.061824	-1.30752	-2.33905	-0.769882	12.9049	8.20268	6.03143	8.3831	11.7729	-1.02618	1.82097	6.6923	1.04099	2.3473	1.47958	4.13471	2.94326	0.466557	-0.863273	1.00265	1.69642	0.423136	-2.03484	-4.71318
Foot Int/Ext	2.55165	-2.88912	-2.75489	-6.09138	-3.82545	6.77758	6.2778	3.64832	7.93125	-2.86852	0.337998	-3.28219	-1.89726	-0.39217	0.0272944	-10.3423	-10.8145	-13.7581	-13.1831	-14.7912	-1.11968	0.861542	-0.136084	-1.09076	0.247752	0.146963	-0.87062	-2.17077	-0.0641167	11.9561	7.25274	6.52546	8.16681	11.3082	-0.369141	4.21046	8.36226	4.21984	2.1815	1.91889	3.89789	2.91025	1.00807	-1.75703	0.965236	0.720899	-0.107238	-2.82689	-4.63331
Foot Int/Ext	1.68686	-3.39791	-3.16745	-7.32063	-4.56518	7.10847	6.80192	5.24742	10.2852	-2.31756	-0.833788	-3.47797	-2.61513	-1.09717	-1.85269	-10.6154	-10.4301	-13.4106	-13.6283	-14.9286	-0.908542	1.00499	-0.265775	-1.46739	-0.143949	0.630326	-0.500024	-2.14783	0.434667	10.0262	5.41823	6.40602	7.37407	10.4402	-0.117813	6.60835	8.49167	6.77888	1.39698	1.83337	3.40746	2.35933	0.828583	-2.4587	1.4414	-0.314185	-0.0215354	-3.74979	-4.62544
Foot Int/Ext	0.405693	-4.64951	-3.97537	-8.4324	-5.60592	7.31952	6.4754	6.66594	12.6757	-1.26239	-1.18104	-3.40229	-3.2995	-1.72421	-3.49963	-10.8079	-10.0661	-13.1178	-13.8752	-15.3372	-0.463742	1.22614	0.0597114	-2.15035	-0.27443	1.43038	-0.292539	-2.21049	0.698453	8.76964	4.28777	6.1394	6.77604	9.12467	0.202618	7.31615	6.7348	7.651	0.871377	1.69149	2.77323	1.91544	0.169342	-2.93618	1.88565	-1.18686	0.347033	-3.93495	-4.47482
Foot Int/Ext	-1.11362	-5.8395	-5.21392	-9.17509	-6.90657	7.20747	5.60244	8.13362	13.5813	-0.966279	-0.772364	-3.1696	-3.39925	-1.83095	-4.74076	-10.9566	-9.92486	-12.7922	-13.9936	-15.5274	-0.203997	1.66349	0.834302	-2.57661	-0.0546511	2.1102	-0.288583	-2.30174	0.589222	7.74267	3.46097	6.12401	6.14582	8.07586	1.04938	6.66253	4.73943	7.10528	0.693522	1.75754	2.26498	1.42148	-0.848863	-3.14437	1.90307	-1.93104	0.522985	-3.5365	-4.00545
Foot Int/Ext	-3.12433	-6.67704	-6.65912	-9.54217	-8.1908	6.85104	4.59872	8.79798	13.6881	-1.2367	-0.335497	-2.8908	-2.95503	-1.73073	-4.70467	-10.8842	-10.1101	-12.4775	-14.1252	-15.4387	-0.0767763	1.95463	1.09669	-2.40364	0.410148	2.38752	-0.584234	-2.6567	0.494624	7.44379	3.29245	6.38331	5.73694	6.63675	1.97787	5.52932	3.82649	5.4822	0.414313	1.88746	1.9857	1.13446	-1.52576	-3.55119	1.50166	-2.61342	0.469859	-3.21911	-3.60162
Foot Int/Ext	-5.60988	-7.12473	-7.3228	-9.53638	-8.59404	6.47855	3.675	9.26879	13.6	-1.39839	-0.284849	-2.87506	-2.42877	-1.7648	-4.13317	-10.1791	-10.3511	-12.103	-14.04	-15.1	0.0848166	2.0356	0.838675	-1.6717	0.762486	2.41663	-0.823078	-3.23075	0.520982	7.64696	3.4578	6.66119	5.33259	5.82702	2.41366	4.7428	4.05225	3.79759	-0.448821	1.95607	1.91425	1.05553	-1.75371	-4.11757	0.846042	-2.98904	0.483624	-3.1966	-3.14459
Foot Int/Ext	-6.2717	-7.17101	-6.45469	-9.23206	-7.97878	5.98599	2.40425	9.2506	13.4956	-1.2641	-0.764198	-3.05542	-2.03336	-2.04315	-3.33288	-8.94758	-10.5291	-11.4694	-13.7258	-14.374	0.530196	1.69954	0.263286	-0.763473	1.10198	2.41576	-0.826147	-3.53151	0.536165	8.71801	4.12639	7.18012	5.30486	5.65024	2.56203	3.89549	5.19167	2.88152	-1.77748	1.85991	1.75322	0.765093	-1.99324	-4.35184	0.262578	-2.71908	0.818053	-3.22757	-2.60298
Foot Int/Ext	-5.58524	-7.02076	-5.38614	-8.72688	-6.5875	5.65436	1.6538	8.59542	13.5425	-1.12727	-1.79894	-3.07898	-2.21861	-2.57792	-3.27809	-7.10937	-10.5546	-10.277	-13.1635	-13.2035	1.5412	1.44441	0.410316	-0.291241	1.28881	2.3148	-0.680042	-3.40758	0.378856	10.0414	4.90938	7.73604	5.46334	6.83252	2.3877	3.31132	6.5175	2.42515	-3.26206	1.26574	1.07038	-0.242886	-2.4056	-4.08878	0.17496	-1.82161	1.55999	-2.91698	-2.02326
Foot Int/Ext	-4.48463	-6.93244	-5.0307	-7.91906	-5.49227	5.6433	1.80629	7.73721	14.1605	-0.954424	-2.50835	-2.49808	-2.89517	-2.67608	-4.07345	-4.97934	-10.2532	-8.82589	-12.0691	-11.7564	2.32681	1.61271	1.51215	-0.223949	1.48486	2.00081	-0.366609	-2.67476	0.18124	12.3617	6.36794	8.78284	5.92584	8.54613	2.33772	3.20709	7.33402	3.0988	-4.6607	0.40611	-0.28854	-1.81523	-2.8201	-3.05564	0.863969	-0.607782	2.62314	-1.83329	-1.043
Foot Int/Ext	-3.86839	-6.82522	-5.03587	-6.98405	-4.95856	6.22124	2.64816	6.67858	14.9708	-0.355705	-2.79165	-1.63374	-3.92122	-2.33022	-4.87013	-3.10495	-9.34708	-7.40296	-10.5019	-10.155	3.06818	2.37084	3.49713	-0.308235	2.10686	1.95422	0.0110963	-1.76803	0.210127	14.2119	7.92886	10.0767	7.1356	10.5872	2.99369	4.06336	7.61534	4.86725	-5.45358	-0.0505933	-1.35307	-3.02061	-3.58095	-1.3655	2.28957	1.11452	4.24156	-0.33418	0.257819
Foot Int/Ext	-3.69554	-6.62369	-4.50538	-5.26437	-4.51798	7.12397	4.72923	6.37559	16.2294	1.39993	-2.31898	-0.374648	-4.51375	-1.44201	-5.3041	-1.44553	-7.91007	-5.4738	-8.87339	-8.22226	4.35954	4.16085	6.77511	0.647747	3.61064	2.65752	0.606229	-8.85502e-05	0.909797	16.3332	9.92018	12.4379	8.87747	13.3594	4.50149	5.93129	8.22298	6.48581	-5.66741	-0.309483	-1.90164	-4.29919	-4.62799	0.687157	4.25682	3.66176	6.27207	2.38528	1.64639
Foot Int/Ext	-3.11763	-6.41184	-3.44038	-3.68551	-3.80852	8.93617	7.74382	7.13234	17.4264	4.02614	-1.08074	0.717396	-5.23845	-0.606027	-4.59822	0.839341	-6.43427	-1.90782	-7.03101	-5.7372	5.6634	5.70402	9.1553	2.9777	5.81103	4.09903	1.58733	2.18601	2.63174	17.4232	12.4351	14.3478	11.9795	15.2191	5.87797	7.57451	9.26943	8.71586	-4.93473	-0.486314	-1.16062	-4.49565	-5.18481	2.99145	6.3115	6.54843	7.89146	5.13375	3.98514
Foot Int/Ext	-1.49492	-5.95747	-2.23119	-2.8195	-2.74209	10.7764	10.2773	8.95454	19.8739	6.33316	0.163165	2.27079	-5.76698	0.755472	-3.24419	2.70307	-4.92856	0.872574	-4.67357	-2.95947	7.48432	7.6125	11.1919	5.84803	8.12852	6.15085	3.85414	3.88236	5.11953	18.1933	13.1817	16.6157	14.1419	16.975	7.5473	9.67905	11.1207	11.3116	-3.60403	-0.384249	0.367657	-3.52422	-4.53849	5.51541	8.05118	8.76013	8.62248	7.1078	6.54162
Foot Int/Ext	1.44342	-4.54394	-0.372507	-2.07718	-1.26635	13.7453	13.678	12.9035	23.5369	9.93637	2.12128	2.64824	-6.0653	2.12355	-2.01391	4.47948	-2.20283	3.12525	-1.83314	-0.323333	8.63303	9.29931	13.3565	8.45494	10.1198	8.78129	6.89539	6.20419	8.51304	19.2615	12.9579	17.9931	16.1827	17.6802	8.94036	11.8156	12.9164	14.0389	-1.76857	0.253858	1.95721	-1.12705	-2.20237	7.99535	9.95647	10.0854	9.22254	8.50794	9.15714
Foot Int/Ext	3.75123	-2.89139	1.94655	-0.937962	0.252033	17.1882	17.1795	17.8533	26.7617	14.2704	4.25954	2.14437	-5.63169	3.97992	-1.89623	6.47747	0.433863	5.31295	0.98346	1.87307	9.65256	10.4775	14.5765	10.1365	11.3618	11.0916	10.614	8.67692	11.5593	20.8087	13.3954	20.3208	18.0692	18.2994	10.4677	14.3317	14.8558	15.6977	-0.0121888	1.06669	3.21402	1.56564	-0.15693	9.57685	11.5161	11.2848	10.2704	10.1	11.112
Foot Int/Ext	5.81026	-0.939939	4.38095	0.335875	2.79067	20.0416	19.6376	21.7125	30.8354	17.4728	6.10089	2.14208	-4.17677	7.00086	-1.70166	8.92862	2.46829	7.41904	2.93989	3.04386	10.9553	11.972	15.2655	12.0482	12.2857	14.305	14.7721	10.6662	15.6473	22.6815	14.9724	22.4601	20.0276	19.9992	12.2616	17.0072	17.6245	17.1482	2.74376	1.67848	5.66942	3.41677	2.18296	11.1765	13.0078	12.8264	11.5522	12.4202	13.6423
Foot Int/Ext	7.43966	0.981421	6.0736	1.49837	5.53878	23.9455	21.1955	25.8107	33.0507	19.923	8.82889	3.45801	-0.75846	9.30185	0.102849	12.0573	3.73592	8.73235	3.58596	3.21532	12.0754	13.1581	15.5387	13.2281	11.4289	17.0312	17.8539	13.3982	18.9068	22.1374	16.7463	23.8496	21.416	21.6361	13.1149	18.6737	20.0912	18.2742	5.54399	3.17088	8.73205	6.0884	4.07075	12.3119	14.8295	14.6665	12.4642	14.8981	15.6599
Foot Int/Ext	8.37669	2.84304	6.90537	2.99791	8.2513	25.8512	18.9656	26.7628	33.3124	18.4372	11.0345	5.37906	2.13259	11.1949	2.66957	13.8883	4.90125	7.64858	3.53556	3.35496	14.5563	14.6924	15.9794	13.0587	8.34558	18.7589	21.6942	16.3729	21.5967	17.6535	15.6404	22.5667	19.6651	21.8833	12.1438	20.0286	22.5701	19.3526	8.19476	5.62908	10.8711	8.29429	6.9657	12.8338	16.5533	15.7318	12.2345	15.7763	16.1999
Foot Int/Ext	8.25964	4.94604	7.25534	3.77003	10.4112	25.1912	13.3089	23.4738	28.8097	14.7645	13.2244	4.64036	4.43296	10.8166	4.49993	13.0245	6.20594	3.73032	3.39975	3.15977	17.007	14.8964	16.5626	10.5511	4.31889	19.0331	24.0026	18.5132	22.4274	13.0041	11.1932	17.7811	13.7678	19.2884	8.47739	19.9626	22.4153	20.7028	9.71607	6.83964	10.7966	8.13545	8.2371	11.974	16.1574	14.6993	10.6094	13.83	14.6295
Foot Int/Ext	6.1492	6.73688	6.46506	2.85945	11.1117	22.2211	8.51706	18.0717	22.5731	8.44186	13.121	0.561528	3.69396	8.89513	3.10334	8.12094	6.30929	-2.52324	1.79352	0.795807	18.7376	12.3556	16.3563	6.62212	1.83852	16.7993	21.6624	19.4837	19.2196	8.2481	7.7028	13.5632	7.15569	14.8936	3.66545	18.0055	19.6084	20.5359	9.27871	6.08597	8.41223	6.19988	6.93882	9.1808	12.7924	11.3679	8.27914	10.9549	10.0068
Foot Int/Ext	2.02828	6.09202	3.91736	-0.0297923	9.16342	16.3904	3.94404	10.0284	13.2057	3.57907	10.0766	-3.31612	0.474517	4.94025	-0.0718202	1.07779	3.64639	-7.6507	-1.89105	-3.54405	17.1626	8.5632	13.7001	4.38209	2.10426	11.4385	16.0461	15.6542	10.7998	6.59048	5.59784	9.27278	3.98282	9.23761	-0.4168	14.8072	16.4058	18.765	6.49793	3.56804	5.04859	3.3078	3.7273	6.48765	8.81883	7.89687	6.87038	7.36147	5.59339
Foot Int/Ext	-1.81572	2.537	0.863804	-2.68991	4.67128	10.4066	2.87111	5.53067	7.8966	2.37399	6.21823	-7.68059	-2.21959	1.82219	-5.29204	-4.12435	-0.837376	-8.5553	-5.56002	-6.80935	12.2761	3.53466	5.91011	3.40351	3.6558	4.8722	6.5507	9.71614	2.01573	6.81705	5.49163	7.41944	2.92674	6.74563	-2.4176	11.9614	14.4209	17.1446	2.39206	1.98743	2.41172	2.23804	2.10618	4.22613	7.25782	6.64882	7.01604	6.10476	1.30706
Foot Int/Ext	-2.9087	-1.50116	-0.33569	-3.37109	0.961667	7.0941	4.0924	3.27453	5.10917	4.05213	0.864168	-9.40023	-4.2881	-0.930933	-8.33877	-5.82964	-4.54509	-5.05851	-6.83763	-7.29883	5.96188	1.21522	-0.383985	3.78939	4.42776	0.573745	0.460212	1.57523	-1.50525	9.61921	7.129	6.82227	5.30747	6.16624	-2.04402	11.0109	13.5348	15.8234	-0.890035	1.34826	1.36687	2.42354	2.38584	4.56542	8.13642	7.27268	7.8147	6.88981	0.558647
Foot Int/Ext	-1.1347	-3.619	1.35492	-2.52487	-2.22481	5.81321	6.44193	4.15734	6.16891	6.88064	-2.29366	-9.10104	-5.51666	-3.53658	-9.53595	-5.19342	-6.20271	-1.95643	-6.3456	-6.42329	-0.181998	1.55052	-4.16926	4.34786	4.51794	0.323613	0.0104715	-2.48501	-1.16921	13.0355	11.2199	7.55373	9.0231	7.97618	0.432518	11.3288	12.5727	15.5039	-1.67988	1.89565	1.24292	2.69016	3.13544	5.95812	9.16984	8.0921	8.20458	7.88421	1.70365
Foot Int/Ext	1.63934	-3.36208	4.30997	-0.928428	-2.07814	6.92678	7.62155	6.75464	7.62201	7.93638	-4.51109	-6.76546	-5.26246	-4.08947	-7.77246	-4.4258	-6.57207	0.42313	-5.82272	-5.55822	-1.05968	3.56601	-3.55323	5.38821	4.5924	3.38477	3.57593	-1.99073	3.03549	16.9662	14.4053	9.39784	14.2411	10.738	2.91508	12.5894	12.2899	15.6544	-0.269731	2.89661	2.68701	3.44893	3.80768	6.88228	9.36164	8.96852	8.5894	8.54315	3.50031
Foot Int/Ext	4.52936	-1.36921	7.10506	0.99629	0.42286	8.7601	7.59829	8.43077	8.90196	7.6859	-4.26804	-2.1923	-3.08606	-2.4378	-4.11761	-3.66095	-6.23088	2.29958	-5.42549	-4.75079	2.35109	5.44019	0.157322	7.15229	5.60471	7.56472	7.13882	1.81192	8.05943	17.8895	16.4342	10.9216	16.8692	14.5366	3.83851	14.1266	13.4306	16.6133	3.53243	5.12011	5.53701	5.05215	4.80828	7.78446	9.58552	10.3955	9.78075	9.66406	4.63246
Foot Int/Ext	6.60107	1.40488	8.07727	2.45014	3.89797	8.91129	7.27407	9.57563	9.41463	7.01802	-1.46898	0.760635	-0.648253	-0.0469505	0.918566	-2.30046	-5.14195	3.04914	-4.7781	-3.95486	6.44297	7.41755	4.73841	8.37296	6.79674	10.7426	11.2246	6.94991	10.7437	16.5411	16.8215	12.5354	17.8359	16.1583	3.74746	15.7136	15.1322	18.1634	7.77074	7.90755	7.82487	7.90131	6.78734	8.96888	10.7287	11.9488	10.9291	11.2847	5.30882
Foot Int/Ext	7.07482	2.26002	6.54464	2.51538	6.80501	8.50858	7.34023	10.0655	10.0335	6.97863	2.50915	3.3715	2.10503	2.40665	3.28495	-0.0883258	-4.27664	1.45037	-4.08924	-3.37814	9.87059	8.0246	8.86139	9.21216	7.4634	12.3209	13.1854	10.0156	12.3611	14.7569	15.9333	13.1537	16.6954	16.5529	3.85601	16.88	15.9487	18.9646	10.8055	9.5574	9.91863	10.0927	8.22918	10.7317	11.6037	12.1809	10.6757	11.8784	6.49125
Foot Int/Ext	6.04361	1.70165	3.73791	1.15477	7.49766	8.50952	7.98732	10.1726	10.8352	7.67654	4.67382	4.54874	3.60926	4.85393	4.62441	-0.00199038	-3.47126	-0.875669	-3.53977	-3.07416	11.8812	7.87791	12.1916	9.15553	7.58964	13.3044	13.4414	12.0993	12.8745	13.3194	14.9887	13.4139	15.4667	15.5414	4.68972	17.7084	16.142	18.7342	11.8803	10.6328	10.5342	11.0262	9.66836	11.081	10.9778	10.8484	9.57037	11.1	7.96882
Foot Int/Ext	3.70368	0.366797	1.12253	-0.212892	5.04802	8.90804	8.80212	10.0428	11.6041	9.00585	5.56895	5.66926	5.3061	6.0954	5.00709	-1.47541	-2.33795	-1.61909	-2.82365	-2.93725	11.666	7.46201	12.7601	8.57367	8.25363	14.1588	13.2661	13.0453	13.5675	13.8158	15.1422	13.5901	14.9511	13.9291	6.21841	17.066	15.4231	18.2143	11.6539	10.6049	10.0938	11.3488	10.6654	9.78294	9.63411	9.14165	9.5414	10.0303	9.15666
Foot Int/Ext	0.966342	-1.39307	-1.02988	-1.83253	2.07421	9.79194	9.47921	10.1796	12.6076	9.7358	5.26965	6.40455	6.46252	6.88226	5.35934	-1.73197	-1.19308	-0.730974	-2.26969	-2.85982	10.6811	7.0652	12.3481	8.24449	9.24805	14.7183	13.3971	14.1686	14.4018	16.3376	15.6964	13.7843	15.7147	12.6819	8.02609	15.203	14.0698	18.7073	10.5594	10.1225	9.53382	11.5368	11.1038	8.2152	8.60652	8.28631	11.0153	8.66996	10.4789
Foot Int/Ext	1.24751	-2.50559	-0.397997	-2.52106	-0.566691	10.6583	8.63868	10.7105	12.7473	9.18715	4.71971	7.29812	7.65398	6.77081	5.895	-0.204687	-0.445627	-0.34228	-2.25332	-2.9242	9.40912	7.11303	11.4208	7.60704	9.93271	13.7333	13.799	16.4278	14.5837	18.7011	16.5961	13.8672	15.8251	14.1825	8.53757	13.2733	12.017	19.7957	9.59132	9.26955	8.79497	10.5673	10.9979	7.84111	8.38817	8.62569	12.3409	8.15747	11.3648
Foot Int/Ext	2.52207	-1.7507	2.4076	-1.51267	-1.45327	11.4883	7.10725	10.696	11.4387	6.9584	4.36679	7.68906	9.39966	5.72838	6.38537	0.553142	-0.514283	-2.16653	-3.11364	-3.55995	8.80389	7.19331	11.0223	6.74261	8.67503	10.9386	12.55	17.1415	12.45	19.3937	17.6054	14.5169	14.7859	17.3193	7.43195	12.1145	9.63888	20.1609	9.50652	8.72253	7.95218	8.9332	9.63747	8.30029	8.76202	9.18905	11.4108	8.58497	11.6567
Foot Int/Ext	2.7307	-0.423929	3.8871	-0.0647417	-1.8464	10.9196	5.15373	9.43711	9.01111	5.31957	3.77188	7.16579	9.86232	3.62629	6.74289	0.130743	-1.2722	-4.29632	-4.47296	-4.47952	8.88582	6.36497	10.9417	5.60138	6.14018	7.77523	9.46414	16.0752	8.90301	18.5891	18.9503	15.658	13.6685	20.5875	6.22035	11.403	8.37145	17.4382	9.1182	8.55644	6.19125	6.26293	7.69428	8.90444	9.30457	9.27061	8.67722	9.08599	11.17
Foot Int/Ext	1.87851	-0.52699	2.05298	-0.00774675	-2.71464	9.4008	4.18036	7.89486	7.05384	4.06896	3.26234	5.82261	7.89176	2.13698	6.64653	0.665977	-2.2899	-2.6062	-5.42989	-4.98385	9.29174	4.56818	10.3983	4.79902	4.00017	5.91089	7.08423	12.6813	6.74942	17.3244	19.3962	17.2318	12.7879	20.6438	5.31903	9.8822	7.85913	12.1654	7.93669	7.46119	4.44548	3.99177	4.27225	8.67491	8.80989	8.36956	6.82134	8.71736	9.94851
Foot Int/Ext	0.684341	-2.29847	-0.742169	-1.58719	-2.59517	6.74827	4.19102	5.89472	4.63024	3.50939	2.69425	3.20697	5.0286	0.996961	6.29994	2.04674	-3.24749	0.741335	-4.99261	-4.83001	9.20266	1.4747	8.7216	3.79059	2.58551	5.11317	6.05581	8.15603	5.19532	14.7139	18.5368	17.0608	12.1206	18.7781	5.03647	7.59517	8.34767	8.10655	5.42439	5.06744	2.5642	2.8524	1.6007	7.05919	7.15929	7.15852	7.48712	7.83258	9.07293
Foot Int/Ext	-1.1347	-3.82149	-1.5119	-3.21534	-0.31672	4.96259	5.09567	4.71281	3.6008	3.43375	2.14756	1.59349	1.28674	-0.252987	5.52371	3.01753	-3.25402	0.781291	-3.59997	-4.2022	7.77102	-0.328971	7.10264	2.30153	1.73978	4.03637	6.37109	6.24479	3.8743	11.6602	15.2547	14.2523	10.5871	15.6638	4.50722	5.79958	8.53407	5.03143	2.94113	3.2989	1.36614	1.78073	0.79069	5.08079	5.54605	6.00582	8.76244	6.88516	8.49971
Foot Int/Ext	-3.26552	-4.28612	-1.4966	-4.24523	2.01896	3.67257	5.63404	3.7651	3.59506	3.42086	0.754368	-0.0183667	-0.573363	-1.18297	4.17004	2.175	-2.77208	-4.31286	-3.29277	-3.84272	5.97042	-1.06014	5.57757	1.56269	1.47028	2.83862	5.1144	6.92579	2.23843	6.73804	11.795	11.175	6.51062	13.1637	3.90757	5.13913	7.27953	5.20046	0.670843	1.98554	-0.387104	0.707402	0.402708	3.59238	4.29165	4.06877	7.96467	5.63316	8.22801
Foot Int/Ext	-5.79201	-4.27429	-2.67471	-4.94317	1.35483	3.65068	4.02198	3.37648	3.85513	2.97005	-1.0666	-1.6613	-1.83245	-2.46127	1.02743	-3.44476	-3.01726	-10.0496	-4.31853	-4.69044	4.14878	-0.0244942	3.97274	1.91053	1.24824	2.66337	2.89096	8.00659	1.78986	3.65162	6.26974	8.20747	2.52161	9.24166	4.36737	4.55361	5.42516	7.17638	-1.33035	1.33547	-3.18776	-1.05736	-0.72302	2.4006	2.74766	1.6019	5.78499	4.99897	7.72502
[truncated: 397 more columns]

## Sheet: Control calculations
	f1	f2	f3	f4	f5	f6	f7	f8	f9	f10	f11	f12	f13	f14	f15	f16	f17	f18	f19	f20	f21		Average control features																						delta avg_f1	delta avg_f2	delta avg_f3	delta avg_f4	delta avg_f5
control subject 1	-277.832	72.368	5.92076	-26.356	40.5452	-44.7518	25.1899	-8.09568	-10.6863	20.5772	-1.74915	9.39499	-14.474	9.04957	-28.0522	-1.55756	-5.96813	3.54647	10.1638	-0.709858	-3.81522		avg_f1	avg_f2	avg_f3	avg_f4	avg_f5	avg_f6	avg_f7	avg_f8	avg_f9	avg_f10	avg_f11	avg_f12	avg_f13	avg_f14	avg_f15	avg_f16	avg_f17	avg_f18	avg_f19	avg_f20	avg_f21		-4.67195	-2.07523	15.8532	8.25073	6.9837
control subject 2	-270.139	64.9934	-4.84596	-22.4096	5.76556	-44.1508	16.6369	4.33168	-19.5041	16.256	-1.71631	1.00363	-13.9888	8.59153	-12.3398	-7.6601	-12.7511	-12.1377	8.69057	2.67572	-2.01867		-273.16	74.4432	-9.93248	-34.6068	33.5615	-26.0107	-14.3923	-2.61346	-8.75007	19.1702	-7.67771	-6.82984	-26.3347	12.8989	-5.99826	-8.64354	-4.25057	5.11325	0.0554294	0.70709	-7.38727		3.02111	-9.44984	5.08652	12.1972	-27.7959
control subject 3	-278.484	70.1094	3.36839	-26.5935	24.5701	-46.5475	25.8619	0.627556	-16.092	25.0487	2.95302	4.90189	-22.8238	13.1435	-21.6713	2.76521	-10.5149	-8.45144	19.1762	0.427104	-1.7969																								-5.32422	-4.33384	13.3009	8.01323	-8.99145
control subject 4	-270.041	70.0206	-2.56338	-12.3806	19.1467	-51.684	22.2308	-1.74194	-13.404	15.9371	-1.73572	1.25819	-17.5167	13.1382	-10.8612	-5.23411	-8.97046	-7.25452	5.71773	4.07674	-1.97925																								3.11965	-4.42257	7.36911	22.2261	-14.4148
control subject 5	-279.916	73.0507	-2.82	-7.02009	20.3492	-20.8375	27.8722	-2.65989	-13.0121	28.4894	-2.16131	5.17559	-25.9065	12.1531	-26.423	4.31157	-3.68321	-7.16633	8.83993	9.0435	-3.11019		Number of controls																						-6.75538	-1.3925	7.11248	27.5867	-13.2123
control subject 6	-318.37	65.0886	-10.0737	-40.9978	66.1293	31.1387	-17.0538	8.54594	-13.6215	22.984	-10.8341	-27.6038	-14.6872	-4.40401	-16.458	-4.21085	12.7653	10.2753	-2.37551	-5.29463	-12.7452		446																						-45.2099	-9.35458	-0.141202	-6.39103	32.5678
control subject 7	-309.006	55.3904	-18.2831	-54.4281	61.3566	-25.6718	-15.7501	9.67109	-20.6468	18.3356	-0.580313	-15.83	-24.577	8.01021	-18.9718	2.73133	4.19359	7.20422	11.5995	-7.72962	-7.28426																								-35.846	-19.0528	-8.35066	-19.8213	27.7951
control subject 8	-322.671	65.2515	-19.2124	-50.2038	65.5052	6.17808	-15.0399	2.57561	-17.7128	21.5043	-9.48414	-22.2839	-14.7964	4.82699	-25.4108	-5.64789	7.69056	8.52214	6.64952	-6.30758	-15.9682																								-49.5112	-9.19169	-9.27992	-15.5971	31.9437
control subject 9	-317.6	58.9814	-13.1665	-64.2356	80.8502	8.50843	-13.3099	0.556494	-27.1657	33.5465	-11.5315	-30.212	-20.3775	-6.35639	-33.0106	3.2984	15.3159	12.247	4.96845	-10.5822	-26.3394		Average control features from adults at National Hospital for Paraplegics, Toledo, Spain																						-44.4394	-15.4618	-3.23405	-29.6288	47.2887
control subject 10	-307.894	69.9144	-13.9044	-44.7449	46.3032	-24.8051	-20.2894	-12.5195	-14.2586	0.0181442	-2.72743	-21.7118	-26.0212	8.49875	-15.4365	7.01566	4.19293	0.588277	5.57383	-2.94022	-5.16824		avg f1	avg f2	avg f3	avg f4	avg f5	avg f6	avg f7	avg f8	avg f9	avg f10	avg f11	avg f12	avg f13	avg f14	avg f15	avg f16	avg f17	avg f18	avg f19	avg f20	avg f21		-34.7338	-4.52879	-3.97192	-10.1381	12.7417
control subject 11	-341.091	42.6941	0.277633	-21.3505	47.8338	-26.2948	-13.2468	-29.626	-14.7444	27.8613	-10.1182	7.98838	-30.7502	11.009	-19.9355	-18.2242	-6.34332	1.69751	-7.72507	1.12466	-10.0488		-273.16	74.4432	-9.93248	-34.6068	33.5615	-26.0107	-14.3923	-2.61346	-8.75007	19.1702	-7.67771	-6.82984	-26.3347	12.8989	-5.99826	-8.64354	-4.25057	5.11325	0.0554294	0.70709	-7.38727		-67.9307	-31.7491	10.2101	13.2563	14.2723
control subject 12	-323.305	68.4213	1.95389	-20.1777	30.5877	-56.199	-16.3059	-32.6868	-22.2264	1.51038	2.79536	16.5023	-28.5114	17.0558	-35.0834	-13.0797	-10.0279	11.1357	-1.97908	1.77011	-2.67376																								-50.1451	-6.02192	11.8864	14.4291	-2.97383
control subject 13	-330.506	60.3647	1.28928	-24.0268	16.3224	-48.2411	-19.1719	-51.1218	-19.9265	0.862765	9.29552	24.3997	-28.4628	11.5415	-29.9601	-10.4418	-8.22222	5.24862	-0.525441	0.34737	-0.931516																								-57.346	-14.0785	11.2218	10.58	-17.2391
control subject 14	-333.432	58.4502	-2.5667	-33.9991	46.0285	-49.4075	-8.82288	-24.5107	-16.4025	8.74745	-0.34465	1.7812	-41.1799	6.73974	-26.0036	-22.062	-14.7829	1.41533	-10.1767	5.08461	-7.32015																								-60.2714	-15.993	7.36578	0.607664	12.467
control subject 15	-336.407	51.1448	11.5997	-18.0714	22.0089	-40.0581	-18.5925	-41.8962	-26.5279	8.79568	2.71554	22.9269	-23.1791	18.614	-22.6878	-6.81191	-7.24057	11.5542	-4.85611	-5.30774	-2.92325																								-63.2471	-23.2985	21.5322	16.5354	-11.5526
control subject 16	-301.763	65.2853	-28.8233	-0.229144	47.9078	-45.9234	13.3369	-7.19843	-19.8395	27.9519	-10.1559	-9.58284	-1.12451	19.5867	-17.0427	-1.33884	8.40071	15.4649	7.60134	7.87283	-17.7057																								-28.6033	-9.15794	-18.8908	34.3776	14.3463
control subject 17	-291.216	62.7594	-37.3522	19.1753	22.4486	-29.6253	8.16337	3.81321	-16.57	31.4868	-10.7554	-12.774	-1.40148	25.6811	-7.94353	-9.02583	-5.84034	1.20205	0.0994623	6.41823	-16.3655																								-18.0559	-11.6838	-27.4197	53.7821	-11.113
control subject 18	-299.451	61.8751	-21.1772	5.66582	45.5902	-72.251	-1.70426	-22.7608	-18.0338	27.8899	-0.0433008	-13.0747	-8.02096	27.365	-12.0751	-4.35604	-3.57747	14.4369	19.8613	16.4549	-9.09262																								-26.2906	-12.5681	-11.2448	40.2726	12.0287
control subject 19	-303.78	59.7678	-39.5366	17.8232	25.3181	-52.0506	-0.30965	-16.601	-20.1955	24.3941	-9.39031	-12.6838	-7.70663	20.5756	-9.79246	-10.1123	-6.81195	4.5826	-0.513281	8.4616	-12.0296																								-30.6202	-14.6754	-29.6041	52.4299	-8.24344
control subject 20	-306.631	58.4091	-37.6201	16.5086	19.5003	-53.7757	-1.36783	-19.3465	-15.4962	27.3461	-8.11879	-16.6888	-9.16638	22.7205	-9.05986	-7.67089	-11.9592	7.86222	2.2349	4.4305	-13.1545																								-33.4705	-16.0341	-27.6876	51.1154	-14.0612
control subject 21	-292.959	76.4335	26.7253	-13.2175	68.3071	-1.80403	5.69054	-32.4262	-1.70994	16.4232	-5.99455	12.8541	-31.867	7.49211	-24.9944	-0.639472	10.0861	3.26956	-3.07351	3.30548	-12.3195																								-19.7988	1.99027	36.6578	21.3893	34.7456
control subject 22	-282.219	81.3284	26.5862	-23.4342	74.7697	-37.3313	-3.05145	-33.7978	-4.81989	5.68794	-2.84343	-3.75923	-25.5435	-0.778023	-27.1398	1.22362	5.95769	6.67814	-2.6727	0.38471	-7.20604																								-9.05884	6.88523	36.5186	11.1726	41.2082
control subject 23	-297.483	82.9971	33.6879	-16.0624	65.0474	9.31699	9.98005	-37.8497	-3.52898	7.7941	1.59371	0.552818	-38.3784	6.3068	-34.8515	-12.032	7.73169	20.0645	-7.82204	-6.71016	-12.5863																								-24.3226	8.55384	43.6204	18.5444	31.4859
control subject 24	-281.421	64.7213	-14.894	-51.787	26.478	-24.0908	-2.46365	0.789223	-29.3467	35.0943	-1.72549	-33.1809	-34.7121	12.9929	-2.51032	-13.6621	-21.493	5.03415	21.24	-14.844	-2.27373																								-8.26118	-9.72193	-4.96151	-17.1802	-7.08347
control subject 25	-260.029	70.2204	-13.9853	-45.2314	52.5833	-44.2566	-8.23703	-12.3322	-22.3135	22.25	5.44751	-30.6756	-27.672	9.99541	-15.6666	-6.84375	-17.2095	13.8176	25.648	-9.69539	4.46492																								13.1316	-4.22286	-4.05277	-10.6247	19.0218
control subject 26	-235.562	72.6407	-38.1266	-40.7442	55.4632	-2.65844	-33.7858	-19.4915	-23.4267	23.4732	-30.059	-21.9043	-2.8606	15.7122	-24.8734	-6.72924	-5.62504	-17.8313	11.8694	-15.8018	-11.363																								37.5986	-1.80252	-28.1941	-6.13747	21.9017
control subject 27	-234.322	77.7211	-36.5828	-42.337	46.1905	-0.786562	-33.5239	-23.3141	-21.5369	19.8467	-31.0745	-18.8904	-14.1481	21.8841	-22.5883	-5.32442	-11.6456	-17.4558	11.561	-14.5063	-13.6591																								38.8384	3.27786	-26.6503	-7.73027	12.629
control subject 28	-249.069	71.2369	-38.183	-29.3391	34.4363	18.9697	-19.4963	-27.5639	-31.6788	20.5949	-33.5803	-4.47123	-17.6976	22.3547	-21.1956	-3.03054	-9.91659	-7.66041	13.7156	-14.7881	-10.0608																								24.0909	-3.20635	-28.2506	5.26766	0.874806
control subject 29	-232.678	81.7849	-39.1361	-41.5434	46.0688	-3.82124	-33.5876	-20.9821	-27.2966	17.222	-26.0365	-19.926	-14.6843	25.1686	-25.6895	-8.97148	-14.4384	-13.8131	11.7511	-19.9176	-12.202																								40.4817	7.3417	-29.2036	-6.93661	12.5073
control subject 30	-277.179	70.2881	15.2806	-90.2226	91.088	-32.037	-12.1323	15.7737	-33.0219	-1.55365	18.9912	4.44049	-29.9161	26.4146	-50.724	-5.41185	-1.90307	33.686	10.6915	1.2581	-4.19268																								-4.01859	-4.15513	25.2131	-55.6158	57.5264
control subject 31	-296.187	70.6783	16.8749	-75.193	72.2713	-20.476	-8.50392	12.1826	-32.9569	-9.85668	16.1398	5.0697	-31.2715	33.162	-38.6292	-13.1308	-5.86763	25.5966	15.1818	1.11023	1.50364																								-23.027	-3.76492	26.8074	-40.5863	38.7097
control subject 32	-292.425	85.7222	6.86074	-76.1884	75.1887	-19.1322	-14.0716	12.3236	-36.2066	-3.31071	8.34039	-2.817	-24.3768	19.4392	-34.0757	-8.82559	-0.997508	22.4204	0.0392275	-5.88768	-8.47277																								-19.2644	11.279	16.7932	-41.5816	41.6272
control subject 33	-286.375	67.7831	17.8081	-66.8031	82.9623	-30.2707	-22.8666	-2.78347	-28.1844	-4.96519	14.8968	1.04789	-32.3013	20.236	-45.3936	-9.2126	-0.883062	23.7056	9.05947	1.41953	-7.33426																								-13.2148	-6.6601	27.7406	-32.1963	49.4008
control subject 34	-272.809	73.9956	24.9627	-78.265	81.1117	-11.5506	-14.5882	-1.19878	-36.7616	-5.63253	8.76207	4.26745	-28.945	23.1663	-41.8478	-4.98817	3.37742	32.3737	5.53777	-8.55804	-2.30459																								0.351458	-0.447568	34.8952	-43.6582	47.5502
control subject 35	-258.789	15.7096	-109.732	-74.6845	26.944	-20.0385	-8.45336	19.9297	-38.1041	16.6477	-22.7997	-18.4882	-15.9657	4.99383	-19.7146	-6.80142	-13.9861	19.9496	2.68545	-15.6458	1.52543																								14.3707	-58.7336	-99.7997	-40.0777	-6.61748
control subject 36	-254.068	68.9982	-8.93286	-19.5841	92.2687	26.678	-30.5062	-37.8034	-20.4582	28.4203	-16.674	-3.73415	-25.6419	15.2797	-26.2581	-5.71429	-0.277586	18.3668	-4.31478	3.37025	-6.3317																								19.0918	-5.44497	0.999628	15.0227	58.7072
control subject 37	-250.165	77.0615	-6.36953	-31.1378	98.1867	13.3347	-34.4683	-29.1193	-21.5747	35.4754	-20.3739	-7.78066	-27.2415	17.2838	-22.5885	-8.91511	-2.55182	16.5137	-3.06483	5.50146	-3.02261																								22.995	2.61832	3.56295	3.46896	64.6252
control subject 38	-256.796	75.5225	-19.4257	-38.5025	89.7458	30.6085	-26.0662	-36.0657	-21.3703	33.261	-20.2878	-1.71023	-28.649	22.5653	-34.5253	-8.83332	-4.97597	16.8676	-0.947389	6.26448	-5.93163																								16.3641	1.07933	-9.49323	-3.89568	56.1843
control subject 39	-265.465	69.6898	-48.6989	-61.0103	6.49226	-22.0457	2.40778	24.4007	-31.6858	4.65135	-1.17425	14.8134	-37.4746	32.3229	-14.1661	-11.2845	-0.0237273	8.31388	5.18055	0.401135	6.1466																								7.69486	-4.75343	-38.7664	-26.4035	-27.0693
control subject 40	-258.362	81.2282	-33.203	-57.2453	13.6905	-27.7552	0.905246	29.8475	-28.8191	0.194315	-3.96776	11.7136	-37.0624	27.0884	-14.6074	-13.5408	-5.63758	8.84141	5.82687	0.593907	5.62151																								14.7979	6.785	-23.2706	-22.6385	-19.871
control subject 41	-253.437	77.4628	-35.3308	-68.6823	11.9246	-35.1537	-0.635514	40.8859	-24.2746	11.2485	-2.80162	6.64605	-37.9496	35.7775	-18.094	-18.0715	1.25971	16.3634	12.3054	5.36531	-0.452751																								19.723	3.01958	-25.3983	-34.0755	-21.6369
control subject 42	-256.388	83.1306	-33.1849	-60.2492	5.98193	-27.0397	-4.39878	27.1467	-23.428	4.58622	-5.82342	7.97247	-32.1922	34.0828	-19.0497	-17.3378	3.14447	9.50219	9.01003	8.80381	2.14601																								16.7726	8.68735	-23.2524	-25.6424	-27.5796
control subject 43	-258.514	82.1668	-34.7556	-63.6515	-4.39801	-27.9191	-1.31472	34.8122	-26.6768	1.68111	2.02905	8.21073	-35.9623	42.6034	-16.2324	-15.2163	-1.57068	17.5137	6.64809	8.187	5.9263																								14.6457	7.72364	-24.8231	-29.0447	-37.9595
control subject 44	-298.337	47.628	-65.2534	-57.694	29.5619	-13.0644	16.7584	31.1518	-20.9695	27.4057	8.56403	13.1544	-29.5976	19.8602	-22.3383	-18.966	-7.78992	12.0012	-2.70469	9.46093	-17.7001																								-25.1768	-26.8152	-55.3209	-23.0872	-3.99956
control subject 45	-297.634	55.0944	-65.8057	-72.306	42.9694	-12.1953	25.1425	35.4615	-23.1909	36.3709	8.09429	7.16665	-33.4253	13.0001	-20.1575	-17.2044	-6.27386	11.9189	3.90043	4.12864	-14.5465																								-24.474	-19.3488	-55.8732	-37.6992	9.40792
control subject 46	-297.746	56.2711	-64.0795	-84.0746	34.0358	-24.3402	25.5207	37.8609	-23.354	28.1286	10.5657	7.19336	-34.6209	21.8075	-17.8621	-19.1963	-12.218	15.8714	1.01908	5.62913	-13.2228																								-24.5856	-18.1722	-54.147	-49.4679	0.474311
control subject 47	-285.299	52.4967	-66.131	-80.3931	36.3733	-20.0598	19.0765	39.6301	-25.0669	36.8146	11.1408	15.759	-32.1112	25.6887	-23.9777	-16.9562	-10.125	21.4293	-0.0053639	4.95975	-8.10939																								-12.139	-21.9465	-56.1985	-45.7863	2.8118
control subject 48	-304.846	57.5029	-63.8533	-66.6421	39.365	-23.2929	25.2289	27.9255	-21.2673	37.5397	13.9073	7.62044	-34.3684	25.2144	-12.4651	-14.8886	-15.4444	12.6374	4.20262	9.70141	-12.8858																								-31.6861	-16.9403	-53.9208	-32.0354	5.8035
control subject 49	-253.138	92.9586	-0.667546	-20.2344	55.3782	-6.40113	0.167988	2.96135	-16.2184	13.7388	-1.88897	-3.344	-19.9835	32.0999	-5.95209	-10.8673	2.98552	-7.15483	2.18247	-5.99618	-6.14182																								20.0217	18.5154	9.26494	14.3724	21.8167
control subject 50	-224.262	102.439	25.8723	-2.12996	83.455	-1.16108	-36.4347	-21.5311	-8.52319	4.22152	-6.63786	-11.7918	-15.6768	17.1398	-14.8954	-8.38867	5.0522	0.622527	1.87265	-14.2974	-0.729428																								48.8978	27.9954	35.8047	32.4768	49.8935
control subject 51	-240.789	88.5681	5.25051	-19.0865	65.671	-14.6575	-8.82273	-3.10202	-17.7197	14.6553	6.78707	0.752843	-21.7358	29.2879	-12.0387	-10.8213	0.361169	-2.99048	6.52993	-4.66525	-2.15143																								32.3707	14.1249	15.183	15.5203	32.1095
control subject 52	-240.001	97.5306	11.1994	-6.36767	65.5769	-3.56576	-14.4062	-7.7324	-15.8867	15.4083	-1.47481	-7.15465	-13.0232	26.6197	-6.5394	-14.1503	2.97598	-6.11627	3.82375	-6.24237	-3.14384																								33.1592	23.0874	21.1319	28.2391	32.0153
control subject 53	-235.544	93.603	9.70348	-17.1036	75.4198	-4.3549	-8.09925	5.12414	-15.8085	21.288	0.779123	-5.79066	-19.7446	26.8138	-11.9702	-10.0365	4.74716	-3.89	3.8115	-10.932	-6.16715																								37.6161	19.1598	19.636	17.5031	41.8583
control subject 54	-307.544	109.985	44.5712	4.89026	14.763	-69.1057	0.194683	-6.61129	-8.44159	2.33111	-7.54084	-32.2352	-8.75307	26.5337	-4.57296	-16.477	5.7848	11.6959	12.586	10.9588	-3.71828																								-34.3842	35.542	54.5037	39.497	-18.7985
control subject 55	-317.315	113.42	53.5863	15.0522	46.0048	-75.01	-6.79339	-39.7158	6.63886	-0.539296	-12.6629	-36.9942	-12.5031	15.8415	-11.2721	-4.46707	7.41179	15.1123	5.37492	8.56232	-13.4378																								-44.1546	38.9763	63.5188	49.659	12.4433
control subject 56	-311.966	113.201	62.8892	17.3004	34.856	-71.5992	-12.0867	-39.4079	1.04679	-1.517	-16.4574	-39.8223	-8.42148	20.1695	-5.84379	-5.60833	9.44555	12.732	9.61306	8.46398	-8.26711																								-38.8055	38.758	72.8217	51.9072	1.29449
control subject 57	-307.186	105.778	59.7459	7.72248	42.863	-88.8035	-8.73917	-39.7636	1.52416	-0.693389	-11.094	-41.275	-15.7615	23.7724	-11.349	-9.03169	1.97086	17.6198	14.1858	8.67855	-7.53407																								-34.0261	31.3351	69.6784	42.3293	9.30154
control subject 58	-305.3	97.377	32.8668	-6.6052	5.98032	-80.8853	7.45326	17.3206	-9.56181	6.30187	-0.670504	-30.0617	-22.6705	32.9282	-5.8456	-16.4993	-9.29203	14.2286	16.1369	11.5358	-9.71334																								-32.14	22.9338	42.7993	28.0016	-27.5812
control subject 59	-231.025	126.888	-20.6169	-51.9749	-3.08096	-0.94936	-9.485	9.60822	-13.5777	-3.44888	-7.29202	-2.40282	-41.378	18.787	-15.3673	-16.503	-3.97808	8.93629	-8.93519	-4.30768	-3.02196																								42.135	52.445	-10.6844	-17.3681	-36.6425
control subject 60	-240.021	121.409	-11.1847	-58.7687	-8.78359	-9.40814	-10.8982	5.92486	-6.50505	3.31028	-9.73543	-2.01555	-46.2113	29.1535	-13.8727	-23.4419	-7.03503	16.1215	-10.7234	-3.68208	0.301467																								33.1388	46.9658	-1.25218	-24.1619	-42.3451
control subject 61	-237.305	120.2	-21.449	-49.0169	-14.025	-2.90675	-3.29011	1.66248	-8.93372	3.19806	-12.0752	-2.08716	-44.5959	24.131	-8.17815	-13.5373	-5.35483	3.17659	-5.32768	2.80049	-2.40254																								35.8547	45.7564	-11.5165	-14.4102	-47.5865
control subject 62	-229.309	115.921	-24.4928	-55.8387	-18.2287	-8.62495	-5.53979	25.0579	-12.9286	7.86786	-7.31507	4.32487	-52.7397	22.1101	-12.3507	-17.6113	-10.6552	2.34037	-3.94506	-5.94595	-0.849469																								43.851	41.478	-14.5603	-21.2319	-51.7902
control subject 63	-234.982	126.667	-7.41825	-50.5415	-9.95605	-1.43233	-4.91383	13.3664	-11.2218	2.92238	-10.6607	-4.01347	-38.7713	16.7362	-7.55697	-27.1766	-1.56726	7.12367	-4.9255	-4.3467	8.10521																								38.1783	52.2241	2.51424	-15.9348	-43.5176
control subject 64	-250.642	149.252	95.1212	33.883	59.5033	-60.9628	-2.50612	-14.241	-2.59721	13.3581	4.20546	-29.8966	-27.0573	19.9492	-14.1282	-15.5705	2.90141	11.5075	7.37406	-1.0707	-7.25197																								22.5184	74.8083	105.054	68.4898	25.9418
control subject 65	-273.731	57.7509	-48.2779	-110.83	47.4089	-10.9357	-0.271432	-4.83346	-34.0599	12.4181	-23.3361	-23.4787	-25.8264	13.578	-32.117	-10.2485	0.256223	30.5236	-5.52989	-8.26101	-3.09869																								-0.570868	-16.6923	-38.3454	-76.2236	13.8474
control subject 66	-266.656	62.1424	-52.2066	-106.118	40.2622	15.6343	-0.959443	-2.03201	-19.8773	17.1476	-24.0842	-14.286	-30.6948	4.23	-34.0079	-8.19965	6.80691	19.5436	-11.3255	-12.9145	-6.45897																								6.50398	-12.3008	-42.2741	-71.5113	6.70068
control subject 67	-275.373	55.7558	-46.1307	-100.645	36.811	9.10615	10.3733	-4.57	-29.9575	19.6336	-22.9497	-14.7888	-27.393	11.7563	-23.3313	-2.57264	6.26162	27.4619	-3.22147	-8.23189	-2.22437																								-2.21279	-18.6874	-36.1982	-66.0387	3.24946
control subject 68	-278.287	71.6462	-39.1923	-105.951	43.6879	-7.75623	1.25651	-8.22217	-24.6477	11.5638	-24.4906	-17.9094	-28.4259	18.7042	-26.1123	-12.2376	2.60417	27.8501	-4.93206	-6.35489	-1.25043																								-5.12667	-2.79705	-29.2598	-71.3439	10.1264
control subject 69	-272.969	66.3177	-48.1618	-95.554	46.6575	3.51541	-2.6257	3.86912	-30.1667	12.3286	-22.1429	-17.0594	-24.6268	11.761	-37.0943	-9.93676	9.37254	31.0459	-5.91176	-12.4224	-7.4112																								0.191108	-8.12548	-38.2293	-60.9472	13.096
control subject 70	-300.703	62.7428	-24.1289	-68.3483	-1.57603	-3.68829	6.82426	19.0447	-19.7173	23.3047	-6.58629	-12.648	-20.8456	9.74674	-11.8214	-9.43152	-5.10414	7.87632	1.77487	-3.04353	-14.9074																								-27.5433	-11.7004	-14.1964	-33.7416	-35.1375
control subject 71	-292.708	68.2988	-25.385	-73.1124	13.1066	-11.4755	-2.4325	1.65055	-20.9718	22.3438	-2.53256	-14.7253	-17.0768	3.71109	-14.8274	-13.9238	-9.7206	13.3563	1.33098	-10.7814	-7.63834																								-19.5483	-6.14446	-15.4526	-38.5056	-20.4549
control subject 72	-289.603	59.9638	-32.5571	-71.9045	4.87446	-1.82367	11.3429	13.5356	-28.6943	9.40369	-9.2816	-9.03364	-21.303	1.57949	-10.5204	-15.174	-1.80569	13.3323	-2.35492	-2.99611	-6.12513																								-16.443	-14.4794	-22.6247	-37.2977	-28.687
control subject 73	-281.263	72.1561	-43.2373	-71.3481	20.0261	5.66089	-1.45802	13.8602	-31.2174	17.9293	-3.48774	-22.3731	-21.378	-4.73875	-18.3512	-13.1541	-10.5373	14.2462	-6.11336	-8.10572	-9.16421																								-8.10331	-2.28715	-33.3048	-36.7413	-13.5354
control subject 74	-281.172	63.3501	-40.8165	-72.7531	5.67918	2.64098	0.57505	13.3999	-17.1208	10.9674	-5.07391	-7.30924	-22.2879	-2.13839	-15.4192	-8.00368	-9.67679	17.4193	-4.60897	-2.79444	-6.96679																								-8.01135	-11.0931	-30.884	-38.1463	-27.8823
control subject 75	-240.412	69.1959	-18.3113	-73.5265	60.1329	-40.9554	-13.4723	0.312479	-21.29	-10.424	-14.7984	-9.13781	-21.7486	20.1987	-20.1096	-18.02	5.49631	14.6641	0.532692	9.35623	-6.24653																								32.7485	-5.24727	-8.37886	-38.9198	26.5714
control subject 76	-247.867	77.0968	-16.8548	-73.6819	60.2689	-15.4638	-16.3681	-1.94794	-12.502	-3.29809	-18.724	-4.73522	-9.1537	6.8293	-29.7087	-21.5139	12.8941	9.90268	-5.65449	8.62402	-11.8702																								25.2935	2.65361	-6.9223	-39.0751	26.7074
control subject 77	-244.591	77.6747	-15.2893	-65.9553	51.4889	-24.9907	-20.9133	-8.89265	-15.7271	-13.7142	-18.0235	-8.96884	-18.8772	2.32665	-23.6226	-21.9311	10.2511	4.75736	-3.57577	10.4292	-9.16065																								28.569	3.23144	-5.3568	-31.3485	17.9273
control subject 78	-240.913	76.7169	-21.6659	-64.7975	55.7504	-11.1034	-23.692	1.08218	-20.5473	-6.53454	-21.0766	-8.14273	-15.3427	9.90907	-23.1649	-22.7563	7.25837	12.9456	-4.00806	12.3266	-9.75533																								32.2471	2.27369	-11.7334	-30.1907	22.1889
control subject 79	-271.77	55.1333	-55.6263	-127.281	43.2032	-16.314	-3.89512	59.6065	-30.8923	0.320325	-3.45413	-3.63672	-27.2241	16.7352	-13.0209	-20.1222	-23.9571	-8.6549	22.8254	-10.6423	0.68461																								1.3903	-19.3099	-45.6938	-92.6742	9.64165
control subject 80	-272.023	49.7469	-54.479	-109.357	9.96099	-6.2039	-19.2162	35.2585	-44.5119	-4.58352	1.65054	7.46294	-15.6647	22.279	-3.72165	-10.2013	-34.8235	-8.16356	10.0098	-14.4189	6.34575																								1.13741	-24.6963	-44.5465	-74.75	-23.6005
control subject 81	-264.438	127.598	5.92362	-53.4584	31.6731	-15.7673	12.5819	31.1361	-24.8499	13.4168	-2.86016	-28.871	-23.5343	23.188	-20.0073	-26.248	-15.1682	8.36316	2.48575	-19.5295	-27.6127																								8.72185	53.1547	15.8561	-18.8516	-1.88843
control subject 82	-261.65	120.23	18.7953	-52.5283	30.5934	-9.09761	4.64953	8.56399	-28.3701	5.64825	-3.03654	-34.9939	-15.7647	23.485	-5.30989	-23.5271	-13.8769	3.74761	3.22333	-9.33505	-23.9164																								11.5105	45.7864	28.7278	-17.9215	-2.96815
control subject 83	-265.824	123.364	4.13036	-58.7293	23.96	-14.436	10.6035	35.6699	-26.9537	12.679	-0.581625	-26.9392	-23.9273	28.1894	-4.7017	-31.1784	-12.7182	7.00398	-2.92566	-15.3499	-25.6252																								7.3362	48.9207	14.0628	-24.1225	-9.60155
control subject 84	-272.419	111.25	13.1792	-43.8188	28.017	-7.43622	2.97973	27.9261	-25.0376	6.59602	0.183706	-27.2097	-18.0667	19.4402	-8.82144	-27.7894	-16.4426	7.24222	-5.46119	-20.7884	-24.0534																								0.741573	36.8068	23.1117	-9.21206	-5.54455
control subject 85	-276.193	120.827	2.36551	-49.0129	31.6253	-20.5313	9.64152	28.3979	-21.3931	17.4653	-0.165011	-25.9902	-23.6682	23.1937	-9.90988	-26.7298	-20.4698	8.78763	0.614997	-18.8151	-20.4719																								-3.03278	46.3834	12.298	-14.4061	-1.93625
control subject 86	-254.644	103.93	5.42081	0.124856	70.8298	-5.89773	-25.5621	-12.4144	-16.1503	29.1979	-1.21855	-9.26287	-6.0856	19.5916	-15.1278	-4.12413	0.873273	1.7837	10.3957	-7.8355	-0.115154																								18.5165	29.4869	15.3533	34.7316	37.2683
control subject 87	-251.085	101.61	12.5721	1.91867	75.8438	0.602519	-18.2782	-7.54289	-20.2346	27.1959	-0.177359	-10.3137	-0.575743	12.1718	-11.3058	-4.20714	1.10676	3.96902	5.76036	-11.311	1.33132																								22.0754	27.1666	22.5046	36.5254	42.2823
control subject 88	-268.079	98.7534	19.1021	7.10412	74.6875	-7.84934	-22.5843	-27.4013	-10.9661	25.9717	-1.99166	-8.35327	2.52859	12.4951	-13.3113	-1.75254	2.47632	5.95331	5.8753	-7.21221	1.8375																								5.08164	24.3101	29.0346	41.7109	41.126
control subject 89	-258.759	95.9569	2.6544	0.63871	84.1567	-9.89074	-24.0223	-27.2233	-9.69973	28.2504	0.399747	-3.69478	0.114464	10.7708	-13.4574	-3.33475	-8.42964	3.9955	3.30448	-11.2351	2.36242																								14.4012	21.5137	12.5869	35.2455	50.5952
control subject 90	-265.369	88.0753	8.29077	-0.500637	74.4803	-26.4345	-32.4775	-21.5574	-6.655	19.4976	-1.96252	-0.170313	7.39473	20.4987	-8.20717	-5.69873	-8.26974	6.10682	10.0432	-6.41327	6.49311																								7.79129	13.632	18.2233	34.1061	40.9188
control subject 91	-232.403	94.4676	-55.9546	-58.0951	4.38257	-26.1213	-23.8841	17.0414	-9.05568	-15.1629	-21.4508	-15.5766	-34.6446	21.0808	-21.0757	-27.1227	-7.7987	8.92248	-19.5853	4.93885	6.55918																								40.7567	20.0244	-46.0221	-23.4883	-29.1789
control subject 92	-214.144	100.34	-49.3104	-68.5529	7.94298	-48.8683	-27.894	28.084	-2.62128	-10.0517	-18.1542	-19.6608	-32.3924	15.324	-28.138	-31.7537	-6.28071	17.4501	-11.4215	-2.71715	0.992139																								59.0163	25.897	-39.3779	-33.9461	-25.6185
control subject 93	-239.561	109.987	-46.6651	-59.5333	-11.8795	-18.9253	-4.98154	26.476	-1.84167	-9.76338	-18.9148	-21.1436	-33.5311	22.7764	-16.2504	-34.4105	-7.55983	15.7447	-16.062	-0.641229	9.85983																								33.5993	35.5439	-36.7327	-24.9265	-45.441
control subject 94	-224.015	112.848	-46.4483	-65.722	5.52248	-31.9463	-19.42	25.5377	0.854615	-12.6884	-19.2413	-24.2925	-29.1201	19.8743	-14.9703	-37.786	-13.2398	15.2293	-10.7865	1.69758	3.25224																								49.1452	38.4051	-36.5158	-31.1152	-28.039
control subject 95	-284.831	19.7435	-60.0158	-19.063	23.6219	-7.01156	7.04476	-35.6857	-23.2958	22.8667	-17.162	14.3235	-18.3969	-7.06002	-19.148	9.04204	-18.6699	-33.3923	1.89126	-3.17797	-9.64441																								-11.6707	-54.6997	-50.0833	15.5437	-9.93962
control subject 96	-287.062	27.9999	-67.3565	-23.4311	0.124614	3.29904	24.8762	-25.3801	-12.5989	21.4804	-11.0727	18.3715	-24.7888	12.7455	-12.9565	12.8003	-22.5382	-28.3151	-6.01314	5.97326	-10.7771																								-13.9015	-46.4433	-57.4241	11.1757	-33.4369
control subject 97	-287.397	40.1024	-71.7334	-24.7439	18.1558	1.5622	16.5667	-24.7505	-12.907	26.7517	-8.06195	13.3682	-21.3988	8.70808	-20.4772	7.16196	-16.3819	-26.3789	-4.34049	5.79451	-7.49869																								-14.2367	-34.3408	-61.8009	9.86289	-15.4057
control subject 98	-279.375	41.9621	-61.5111	-21.6752	7.69731	-4.68278	16.1278	-34.3528	-10.3264	21.0688	-12.2266	12.1311	-23.0277	11.5833	-15.7818	8.4129	-22.3763	-20.5558	-9.57811	-0.890477	-8.75072																								-6.21529	-32.4811	-51.5786	12.9316	-25.8642
control subject 99	-279.946	35.0594	-60.459	-19.9464	2.87609	-13.9098	15.6222	-36.0951	-14.3086	21.3539	-13.9709	16.5586	-22.5718	14.3669	-14.5526	8.3345	-22.3636	-20.034	-3.03588	-0.269687	-8.46704																								-6.78602	-39.3838	-50.5265	14.6604	-30.6854
control subject 100	-321.8	23.5645	-50.7828	-53.216	42.656	3.68202	-8.98315	-6.66334	-25.5521	29.1797	-15.5114	6.60408	-11.7226	37.8513	-20.915	0.285748	8.42429	0.530957	4.03182	6.78399	-3.75567																								-48.64	-50.8787	-40.8504	-18.6092	9.09451
control subject 101	-315.54	25.2158	-44.0768	-57.4618	59.6667	-6.30463	-4.93395	-2.95269	-35.9314	33.7633	-21.3035	-6.28791	-9.96631	29.5289	-26.9858	0.84561	9.62554	0.719935	8.42724	-0.0161435	-10.1427																								-42.3795	-49.2274	-34.1443	-22.855	26.1052
control subject 102	-315.601	21.4715	-50.7832	-55.0943	59.5264	-12.1696	-13.6486	-9.97599	-29.3495	37.516	-18.7796	-4.02972	-6.97059	31.6777	-24.5121	-2.97742	7.66507	4.55884	7.82083	1.32289	-1.59394																								-42.4404	-52.9717	-40.8507	-20.4875	25.9648
control subject 103	-304.445	26.4469	-57.1341	-62.3375	60.2414	-21.5091	-4.16008	1.87881	-37.0562	25.4957	-15.0821	-10.3654	-20.809	32.1489	-17.7921	-5.18193	4.95906	-0.0469942	8.45137	2.7955	-5.31614																								-31.285	-47.9963	-47.2016	-27.7307	26.6799
control subject 104	-304.964	19.8218	-47.0391	-61.8592	64.1929	-38.0191	-7.24765	-4.56059	-38.4627	28.1159	-15.4634	-8.86117	-16.8946	28.7395	-18.2644	-6.61702	2.10136	3.15419	13.2149	-6.59821	-1.95535																								-31.8043	-54.6215	-37.1066	-27.2525	30.6314
control subject 105	-288.359	74.0555	11.8159	-42.0086	8.81431	-6.61618	-2.15437	4.58395	-18.0618	7.84023	-6.87154	-25.0976	-11.8667	17.1092	-20.0524	-10.94	5.20461	3.05362	-1.2277	6.60942	-16.0169																								-15.1984	-0.387757	21.7484	-7.40186	-24.7472
control subject 106	-295.412	78.7819	14.7485	-44.0781	0.767269	1.02907	5.7361	11.3595	-12.5723	15.7755	-9.37328	-28.126	-12.0075	19.9012	-10.0892	-17.1961	3.42988	1.0769	2.89122	5.23483	-15.5367																								-22.2522	4.33868	24.681	-9.47136	-32.7942
control subject 107	-294.714	83.0942	31.2482	-39.9052	11.7606	-15.0583	-6.80162	-15.2602	-15.4281	7.4598	-11.1679	-30.3942	-4.60473	19.7468	-20.8156	-7.50008	9.60911	4.04454	5.70757	9.46379	-12.9607																								-21.5536	8.65094	41.1806	-5.29844	-21.8009
control subject 108	-282.162	82.1965	23.2561	-40.973	24.3181	-4.37202	-7.49433	5.94993	-17.6884	9.8174	-9.22064	-32.572	-9.79542	13.7337	-22.6978	-9.84333	11.0639	1.14663	1.49982	4.17866	-19.0349																								-9.00188	7.75331	33.1886	-6.36624	-9.24339
control subject 109	-283.896	68.9596	27.397	-43.0752	14.6712	-39.5437	-19.0614	-2.63333	-12.8612	6.06806	-2.29389	-23.1948	-8.43079	24.3395	-17.1015	-12.5405	6.32475	2.62728	9.24884	5.56428	-13.0459																								-10.7359	-5.48365	37.3295	-8.46847	-18.8903
control subject 110	-271.666	60.866	7.89555	-30.7891	49.7711	-56.1674	-17.6138	-10.6421	6.06443	9.50464	-16.2664	-24.3041	-29.7696	16.048	-10.444	-9.6823	8.59576	10.5849	-2.64833	14.8635	-8.4854																								1.49424	-13.5772	17.828	3.81771	16.2096
control subject 111	-258.598	61.6947	-4.96951	-33.4994	43.1456	-45.5626	-11.0617	13.3324	-0.790366	10.1935	-22.629	-15.4038	-19.9442	26.3987	-10.827	-7.41211	19.6464	1.16034	-2.40451	23.3566	-12.791																								14.5621	-12.7485	4.96297	1.10736	9.58408
control subject 112	-270.9	67.6741	7.65016	-20.661	51.0023	-27.9596	-9.2993	3.47471	2.039	2.54652	-27.4384	-21.0765	-20.8334	11.8246	-13.2721	-6.76016	25.8855	-3.73947	-11.8027	26.2408	-14.3964																								2.26065	-6.76909	17.5826	13.9458	17.4408
control subject 113	-263.481	44.8082	1.66902	-19.279	43.4323	-40.1418	-14.4509	2.16237	-7.66537	-10.7202	-16.9536	-6.27384	-14.6398	16.8169	-14.0456	5.2493	21.3036	-8.5358	-6.626	24.8614	-14.3265																								9.67945	-29.635	11.6015	15.3277	9.87083
control subject 114	-254.002	58.0853	0.242776	-22.1706	31.4628	-50.4555	-16.1561	9.69989	0.198346	-2.79084	-22.604	-15.1794	-20.0621	19.8413	-13.2787	-7.60481	15.1866	1.92838	-7.75306	23.4298	-12.7685																								19.1584	-16.3579	10.1753	12.4362	-2.09868
control subject 115	-226.593	100.824	-20.1396	-44.3163	-31.2692	-31.7607	-13.4643	7.1433	-3.13967	-6.44429	-10.981	-26.3782	-3.26108	18.5674	-7.3901	-19.2448	-2.31817	-11.7441	4.48372	11.7375	-12.1959																								46.5667	26.3803	-10.2072	-9.70951	-64.8307
control subject 116	-224.964	94.9105	-26.5523	-38.0553	-30.5295	-11.0923	-16.341	9.36192	-4.88762	-7.39281	-14.3705	-31.4641	-2.86205	10.753	-5.21871	-19.3598	-2.84982	-14.915	-2.33592	12.042	-11.7826																								48.196	20.4673	-16.6199	-3.44855	-64.091
control subject 117	-226.87	94.4736	-30.1589	-33.8449	-19.5279	-4.91537	-13.5504	-3.82612	-7.87113	-3.29825	-14.7388	-30.6939	-2.78147	6.15947	-13.1797	-15.9378	-1.61984	-8.67037	-5.85638	10.5824	-18.602																								46.2901	20.0304	-20.2264	0.761877	-53.0894
control subject 118	-223.902	93.4278	-15.8869	-42.0754	-11.2001	-26.6079	-23.5262	13.5537	-8.51162	-5.04288	-13.7051	-36.6507	0.929804	13.556	-13.8887	-22.618	1.81657	-2.01542	0.530048	5.42919	-19.5467																								49.2581	18.9846	-5.95442	-7.46862	-44.7616
control subject 119	-236.953	92.6837	-8.47949	-33.1691	-35.1761	-23.2629	-13.9516	6.57523	-4.14342	-10.8014	-13.2962	-29.9194	0.788927	16.332	-1.31861	-19.8061	1.02951	-13.2322	-0.67812	9.48538	-11.8417																								36.2067	18.2405	1.45299	1.43771	-68.7376
control subject 120	-217.385	95.921	-9.30093	-29.7007	64.5495	-18.8535	4.97275	-5.69274	-6.93802	19.8749	-33.8655	-27.2969	-30.5353	16.8602	-16.3611	-9.19816	-6.19975	-22.7966	22.9052	-4.45807	-16.4616																								55.7755	21.4778	0.631555	4.90606	30.988
control subject 121	-216.066	94.1077	-20.3953	-34.1951	70.8602	-33.0586	-0.239844	8.4363	-0.996228	17.8614	-25.5289	-30.2571	-29.6169	19.2257	-22.6104	-5.28374	-10.6988	-12.2234	15.8442	-2.30823	-19.4944																								57.0941	19.6645	-10.4628	0.411625	37.2987
control subject 122	-213.181	98.2211	-6.75221	-33.8692	71.5717	-35.2169	-2.1804	-5.90326	-3.00134	17.3803	-31.6423	-31.408	-29.496	9.1221	-22.4672	-10.2673	-7.65881	-15.5913	22.8975	-6.58051	-18.0136																								59.9787	23.7779	3.18027	0.737525	38.0102
control subject 123	-217.995	95.139	-18.401	-29.3837	68.9992	-18.9018	1.96613	5.06359	-4.65594	28.414	-28.7638	-23.607	-29.4205	17.5965	-28.7999	-7.36751	-5.11554	-12.0942	20.8409	-4.51377	-18.643																								55.1647	20.6958	-8.4685	5.22302	35.4377
control subject 124	-251.46	79.5279	-58.9775	-7.13364	58.4314	-23.9406	-31.3448	-4.95254	-1.22153	16.1324	-32.2823	-29.5961	-15.9304	6.19827	-10.6841	-14.8228	2.6142	-3.98539	-5.33274	8.49939	-9.66965																								21.7006	5.08465	-49.045	27.4731	24.8699
control subject 125	-244.292	88.6415	-44.5315	-3.47045	29.2481	-11.6156	-22.2672	-0.891851	-6.3613	14.4757	-23.9588	-26.4838	-18.797	10.228	-10.0807	-6.71428	1.08765	5.42821	-3.88171	2.76221	-5.18475																								28.8686	14.1983	-34.599	31.1363	-4.31344
control subject 126	-240.163	92.506	-48.0402	-19.3039	30.0159	-13.5429	-12.6816	10.9054	-14.1413	19.2382	-23.1263	-30.6092	-30.8163	6.88605	-3.91416	-5.33276	-4.73414	9.62747	-2.69361	-2.33596	-3.35608																								32.9968	18.0628	-38.1077	15.3029	-3.54558
control subject 127	-238.667	92.3255	-60.3867	-12.7649	42.8698	-24.0234	-30.8155	9.15423	-3.60706	20.2782	-23.2668	-29.1884	-22.9418	11.216	-16.1685	-7.0851	1.89958	4.86392	1.30437	7.9704	-8.95247																								34.4931	17.8823	-50.4542	21.8419	9.30827
control subject 128	-249.612	84.9855	-42.0057	-5.61418	48.8052	-35.7932	-33.0386	-9.13043	-8.4682	9.30459	-27.6867	-39.508	-17.2309	16.0301	-4.58418	-14.6728	-4.23231	1.54171	-6.41408	11.2632	-11.5186																								23.5483	10.5422	-32.0732	28.9926	15.2437
control subject 129	-338.361	75.3617	55.7868	-39.6766	60.1666	-57.3653	-21.7661	-14.7489	-4.90959	5.32853	-9.93316	-47.3628	-8.36756	7.37885	-11.6295	-16.6844	13.6486	22.5471	-5.45662	0.482752	-10.0819																								-65.2011	0.918508	65.7193	-5.06985	26.6051
control subject 130	-333.71	67.8744	52.8724	-22.9471	46.8427	-53.5641	-26.7341	-20.0742	3.88784	0.914264	-15.6411	-36.4506	-8.02102	13.5173	-2.89974	-14.4619	10.8312	13.9336	-5.69542	2.79588	-5.32732																								-60.5494	-6.56878	62.8049	11.6597	13.2812
control subject 131	-336.088	71.637	50.8172	-34.461	51.347	-56.6622	-17.4356	-10.4855	-4.11715	10.7305	-12.1817	-45.431	-13.2928	16.2537	-9.27584	-15.0431	12.1326	25.1637	-5.34935	2.04899	-9.09715																								-62.9276	-2.80618	60.7497	0.145815	17.7855
control subject 132	-322.503	64.9254	47.1974	-35.3951	35.8662	-62.0875	-25.5548	-13.0622	2.00342	9.0389	-11.4635	-48.2597	-9.92092	26.3522	-2.11556	-25.0859	7.14624	19.8236	-1.13355	8.70151	-10.9292																								-49.3424	-9.51782	57.1299	-0.788318	2.30465
control subject 133	-242.48	78.6593	-0.561393	-36.6462	35.9998	-4.42157	-30.2251	-23.3633	-22.4753	27.3303	-15.9274	-9.08602	-18.9015	41.6214	-26.5754	-13.4456	3.4426	0.96128	10.4712	-6.19206	-10.952																								30.6804	4.21611	9.37109	-2.03944	2.43826
control subject 134	-232.522	86.5429	4.61707	-30.8907	33.7133	-0.68676	-35.6934	-23.2578	-16.1097	22.8816	-16.4182	-12.3871	-17.6255	35.6721	-34.3749	-13.0614	6.71483	4.3931	7.37659	-10.6699	-12.7932																								40.638	12.0997	14.5496	3.71611	0.151839
control subject 135	-250.832	73.7599	5.06304	-35.6727	29.3927	-7.08504	-31.6582	-19.0145	-20.4478	26.3184	-13.5926	-5.57666	-18.5253	43.9998	-26.9223	-15.3489	4.48807	1.91961	11.8344	-13.6189	-11.0663																								22.3277	-0.68329	14.9955	-1.06597	-4.16877
control subject 136	-245.369	80.3307	0.491609	-37.7503	32.3811	-8.09458	-28.3431	-18.7188	-21.7925	21.7312	-7.76888	-4.22264	-21.2527	46.7147	-23.1	-12.7807	1.74755	0.829372	14.6333	-9.03515	-7.48955																								27.7912	5.88745	10.4241	-3.14352	-1.18038
control subject 137	-249.045	69.5916	13.9998	-32.2914	26.4462	-5.36317	-31.3632	-22.9403	-25.14	24.8688	-8.35071	-10.4315	-17.8566	43.6324	-28.314	-12.989	11.7788	7.86795	11.6371	-8.81251	-11.8303																								24.1156	-4.85164	23.9323	2.31534	-7.11534
control subject 138	-275.296	89.7722	18.3326	-57.1874	66.8533	19.3733	-25.8858	-31.858	-16.1992	3.64847	-14.6635	-15.3998	-34.4513	19.9514	-27.819	-14.0912	-3.84682	-9.17167	-0.259684	-8.99805	-1.81733																								-2.13623	15.329	28.2651	-22.5807	33.2918
control subject 139	-275.596	87.9705	9.00929	-65.9695	76.9886	3.34309	-34.8704	-21.7982	-10.033	14.895	-12.925	-18.6383	-35.4951	17.4369	-28.2595	-11.963	-14.26	-0.0998189	0.631907	-12.6251	2.16872																								-2.43561	13.5273	18.9418	-31.3627	43.4271
control subject 140	-275.128	80.2365	13.1823	-62.2107	76.8745	5.29901	-34.4682	-32.3101	-12.338	8.35132	-13.8815	-19.0376	-38.5287	17.0019	-27.8676	-11.1744	-16.045	4.19209	-3.20145	-14.5513	1.66041																								-1.9676	5.79328	23.1148	-27.6039	43.313
control subject 141	-248.874	100.856	-8.13849	-76.8128	49.0129	16.7582	-10.0735	8.50152	-26.5215	22.0705	-3.5789	-18.8165	-40.8579	33.9436	-29.0502	-25.5111	-15.6689	9.63583	5.91241	-12.1974	-0.852738																								24.2859	26.4127	1.794	-42.206	15.4514
control subject 142	-296.64	37.0054	3.18124	-24.9803	76.66	-42.41	-15.1304	-33.2013	-14.8727	13.3341	0.839404	18.7726	-38.3405	31.4479	-23.2057	-7.50844	1.11107	-4.33778	8.50055	0.351404	-0.66594																								-23.4799	-37.4378	13.1137	9.62649	43.0985
control subject 143	-277.495	53.1499	11.5682	-9.69425	83.7686	-33.8566	-32.5136	-43.7148	-11.8611	5.22537	-8.49485	3.57647	-36.2522	18.3929	-19.3005	-8.94662	-2.47614	-11.1584	4.38267	-7.33794	4.30085																								-4.33476	-21.2933	21.5006	24.9125	50.2071
control subject 144	-284.778	53.3461	10.5394	-27.0196	89.4653	-26.0229	-24.9425	-33.9889	-15.0222	17.4703	-6.26654	-14.8564	-34.2402	18.4724	-18.8667	-4.70345	-2.88329	-4.64892	-4.57109	-9.43426	-8.29263																								-11.6183	-21.0971	20.4719	7.58713	55.9038
control subject 145	-287.856	51.8707	15.7846	-12.5716	98.7341	-23.4044	-30.1096	-53.1217	-8.4743	12.9362	-11.0231	-5.92601	-27.1482	16.4524	-21.9769	-9.9072	5.24323	-2.36215	4.34462	-6.68107	4.38296																								-14.696	-22.5725	25.7171	22.0351	65.1726
control subject 146	-279.555	61.3255	4.30402	-20.7855	84.848	-29.7528	-22.0464	-43.1885	-6.96598	14.076	-4.90738	-0.770699	-34.1636	21.068	-17.3469	-3.10678	-4.57573	-10.8624	2.00701	-0.50585	-0.637946																								-6.39506	-13.1177	14.2365	13.8212	51.2865
control subject 147	-210.149	88.4909	-90.3176	-50.0999	6.19069	-25.6987	13.5423	54.2991	-26.1079	11.8208	-4.40808	-0.651921	-28.685	29.3362	-15.9227	-9.97722	-6.11081	6.29615	-1.8613	-3.85993	-18.1273																								63.0115	14.0477	-80.3851	-15.4932	-27.3708
control subject 148	-205.538	99.7661	-76.8003	-29.7174	12.6803	-24.6376	-5.47274	28.4036	-19.2161	3.94363	-7.04027	0.0161996	-17.9552	24.8347	-10.9289	-8.55015	-3.28547	3.76167	-4.05569	-8.54747	-11.8356																								67.6225	25.3229	-66.8678	4.88934	-20.8812
control subject 149	-203.823	93.1848	-73.2762	-31.6289	16.0941	-36.8466	-7.41622	20.748	-18.8835	-0.243452	-7.92236	-3.04671	-18.2693	23.4093	-11.7007	-6.33408	-3.05357	8.33636	-5.16177	-6.95774	-10.1653																								69.3375	18.7416	-63.3437	2.97786	-17.4674
control subject 150	-216.058	96.0085	-70.4004	-26.1829	9.42502	-26.8124	-4.12657	20.5576	-12.2016	6.18341	-6.73389	2.79653	-16.6729	29.4634	-11.1766	-5.43613	-3.63051	12.1231	-8.04722	-5.03894	-8.2412																								57.1021	21.5653	-60.4679	8.4239	-24.1365
control subject 151	-203.279	92.8516	-70.1384	-19.143	30.9261	-28.2811	-13.5122	15.9933	-12.2343	-4.49812	-7.05289	4.09616	-14.2354	14.7126	-13.9646	-5.07197	0.874536	8.06788	-13.5111	-11.096	-4.19014																								69.8815	18.4084	-60.2059	15.4638	-2.63544
control subject 152	-300.946	49.9619	17.3555	-8.97812	91.8087	-18.138	-21.8276	-16.3774	-8.90461	41.5512	-3.05336	3.92104	13.2164	26.3907	-6.4588	-1.55199	11.2273	-26.9571	12.1105	10.1769	-16.6623																								-27.7859	-24.4813	27.288	25.6287	58.2472
control subject 153	-300.998	48.2182	30.3253	-3.06752	91.2972	-7.58431	-20.5732	-18.51	-7.95164	45.5162	-5.01438	2.56557	19.3346	26.6904	-4.03257	-0.0772953	11.3415	-18.1914	9.22268	2.00971	-12.1628																								-27.838	-26.225	40.2578	31.5393	57.7357
control subject 154	-307.948	56.4221	29.0087	-5.69424	89.2124	-5.14056	-14.6325	-24.636	-15.7065	42.2316	-7.15939	-2.74868	13.6172	27.0125	-5.57422	3.98418	14.643	-19.8141	8.66426	8.53394	-16.6966																								-34.7877	-18.0211	38.9411	28.9125	55.6509
control subject 155	-308.253	49.0795	24.9719	-21.1836	101.738	-21.1051	-19.352	-18.8894	-11.6503	40.8324	0.760755	0.521432	18.6957	33.4908	-9.14288	-0.897227	14.53	-18.3929	15.3899	6.68949	-15.1145																								-35.0927	-25.3637	34.9044	13.4232	68.177
control subject 156	-298.292	49.6756	23.2554	-8.57272	95.3364	-11.2122	-21.339	-12.9112	-9.49508	39.513	-4.53364	4.06957	15.7359	25.177	-2.9765	-2.3642	12.0622	-24.6779	11.7553	3.80085	-14.6771																								-25.1321	-24.7676	33.1879	26.0341	61.7749
control subject 157	-266.073	61.4998	-10.8857	15.5362	82.887	-31.8565	-3.14886	-19.7691	-0.386686	4.34926	-14.3289	-14.3798	-12.5598	1.90575	-4.78891	-6.79496	6.02435	-17.9131	-5.7125	10.6432	-7.25948																								7.08746	-12.9434	-0.953207	50.143	49.3254
control subject 158	-268.03	64.74	-8.20208	10.6264	83.7611	-42.4848	-13.5076	-16.7898	0.157744	2.41683	-18.2283	-27.8167	-12.2163	3.84005	0.454176	-14.5069	2.42972	-13.9929	-3.83697	8.81996	-3.73314																								5.13054	-9.70323	1.7304	45.2332	50.1996
control subject 159	-270.665	64.5535	-6.6894	16.51	80.345	-39.2404	-6.00405	-14.5168	-2.36246	14.4943	-18.1788	-24.1688	-15.0488	10.4414	-5.62289	-8.78624	1.00047	-7.22231	-4.48257	1.09454	-12.6191																								2.49496	-9.88967	3.24308	51.1167	46.7835
control subject 160	-273.922	73.2407	-3.99447	29.2078	77.9619	-27.6185	-4.20661	-19.4403	2.09768	10.8902	-18.041	-20.0652	-16.5899	9.6818	-4.27778	-11.7362	5.92193	-15.3916	-2.44584	10.6452	-6.01037																								-0.761579	-1.20252	5.93801	63.8146	44.4004
control subject 161	-295.374	93.5751	-9.24657	-14.8726	57.0455	-25.3995	12.9254	15.6661	-18.9103	26.5379	-4.91633	-22	-22.3731	16.4182	-13.2323	-1.69957	-7.62443	1.62185	9.38445	11.3341	-11.3246																								-22.2135	19.1319	0.685915	19.7341	23.484
control subject 162	-297.322	90.4556	1.80002	-11.0355	56.3045	-21.3457	8.24854	10.4603	-16.9981	23.9867	-5.49023	-12.7037	-21.5145	13.7799	-12.3328	-2.41618	-2.25761	-0.789415	10.4231	9.32647	-10.2656																								-24.1617	16.0124	11.7325	23.5712	22.743
control subject 163	-301.586	89.0372	-8.431	-19.3117	61.8334	-30.6814	8.72536	7.38365	-26.5413	27.5214	-6.47785	-25.9647	-27.0698	13.2021	-19.1088	-0.663201	-5.26086	-2.23536	12.6638	9.49157	-11.7161																								-28.4259	14.594	1.50148	15.2951	28.2719
control subject 164	-301.978	97.0231	-7.93985	-16.3896	54.2032	-24.3154	10.7878	12.2995	-14.0565	25.323	-7.88883	-21.4327	-22.5526	17.8134	-13.5648	-1.06622	-7.60817	3.66028	8.2128	13.0365	-13.7683																								-28.8178	22.5799	1.99263	18.2172	20.6417
control subject 165	-299.847	94.9281	-10.1714	-18.2854	56.5769	-29.2908	16.3232	16.5587	-19.6659	20.3909	-4.38919	-28.1671	-24.9626	13.9611	-20.5134	0.351615	-6.57856	-0.368453	12.4761	11.996	-12.6437																								-26.6869	20.4849	-0.23889	16.3213	23.0154
control subject 166	-266.368	55.9614	7.35947	-19.2994	65.585	-15.6345	-11.3321	-34.3475	-8.44935	19.0406	-21.1489	0.341716	-30.1208	7.22281	-9.6138	-4.21521	6.08085	3.65278	9.55686	-6.4781	-12.1746																								6.79257	-18.4818	17.2919	15.3074	32.0235
control subject 167	-266.067	59.9312	4.55664	-26.387	59.4947	-21.4196	-5.31185	-31.3197	-10.1941	16.7509	-21.6526	-2.9242	-31.0702	9.55501	-8.429	-2.90075	5.06126	-2.33186	6.5575	-1.67282	-13.6882																								7.09306	-14.512	14.4891	8.2198	25.9332
control subject 168	-269.969	56.8105	4.06931	-21.4334	62.1666	-16.4115	-6.68302	-29.3241	-7.23852	19.7182	-19.9944	-1.61046	-30.7773	8.46971	-9.34509	-4.94377	5.05791	-1.81749	3.75576	-2.25441	-13.6272																								3.19069	-17.6327	14.0018	13.1734	28.6051
control subject 169	-267.63	59.1036	13.5839	-25.374	64.1075	-20.0066	-4.3791	-34.966	-13.082	18.5004	-22.7851	-1.13333	-24.1116	4.77215	-11.0777	-4.43449	11.2714	3.8203	11.7667	-6.86769	-9.34987																								5.53016	-15.3396	23.5164	9.23278	30.546
control subject 170	-263.177	67.1333	8.24594	-22.169	67.1775	-14.1962	-9.32527	-37.7191	-7.92302	18.8248	-21.4485	-1.53834	-30.8212	8.43971	-11.3314	-1.55578	11.4523	4.5835	7.69857	-3.17114	-11.6762																								9.98322	-7.30996	18.1784	12.4377	33.616
control subject 171	-246.372	109.037	-3.90185	-41.6923	23.7462	4.8416	-10.3595	9.08037	-17.4369	22.8471	-8.76454	-21.5787	-33.1098	17.3439	-18.3506	-16.02	-3.1619	12.0889	-4.92288	-9.26957	-5.7966																								26.7879	34.5939	6.03063	-7.08557	-9.81527
control subject 172	-253.604	111.311	3.16745	-48.7777	14.8237	-30.1016	-4.44481	-12.4113	-12.0713	24.2842	-5.56188	-26.7422	-46.8506	23.8425	-12.3509	-16.346	-1.76773	15.6279	-6.54658	-0.934186	-4.39154																								19.5565	36.8682	13.0999	-14.171	-18.7378
control subject 173	-255.195	110.947	8.52603	-48.5958	16.7236	-24.7342	3.46463	-8.36305	-9.02643	27.9085	-11.5528	-21.9928	-38.9969	17.7515	-10.9041	-21.6616	-0.681743	10.1306	-2.64836	-10.6033	4.72392																								17.9656	36.5036	18.4585	-13.9891	-16.8379
control subject 174	-248.205	98.9632	-4.32614	-30.0261	17.7352	-31.1016	-32.114	-15.5994	-12.5042	20.8109	-1.11246	-5.33317	-37.9908	14.8357	-7.99545	-13.5746	-17.2473	13.9727	-6.92329	-6.00377	2.98267																								24.9547	24.52	5.60634	4.58063	-15.8263
control subject 175	-248.015	106.859	2.73493	-36.5729	13.7157	-32.031	-19.6087	-9.35475	-15.6175	16.4619	-7.21895	-21.8345	-45.6289	16.8815	-11.317	-18.0633	-9.33812	12.6605	-6.09606	-6.36736	0.494911																								25.1451	32.416	12.6674	-1.9661	-19.8458
control subject 176	-323.01	28.9306	-1.3247	-64.3197	117.372	-19.5692	13.4339	-10.4039	-7.18611	22.2368	-20.4397	-14.3633	-23.9845	19.607	-14.6178	-13.9266	5.23225	-0.508211	-1.07436	11.8823	-8.23903																								-49.85	-45.5126	8.60778	-29.7129	83.8107
control subject 177	-328.869	28.2341	-14.1959	-74.2157	125.54	-19.2617	26.5027	-6.99277	-6.72371	38.2215	-22.8991	-16.7565	-26.7369	20.3514	-7.512	-18.6401	1.95653	6.17732	0.164978	12.5077	-3.1049																								-55.7088	-46.2091	-4.26345	-39.6089	91.9783
control subject 178	-301.116	52.5235	-7.03613	-67.327	110.566	-23.9362	24.1406	-20.4912	0.470413	27.306	-22.513	-20.5121	-34.9857	28.6751	-14.4559	-8.49221	9.24133	7.17207	3.4814	15.8509	1.87601																								-27.9557	-21.9197	2.89635	-32.7202	77.0043
control subject 179	-320.208	17.2243	-1.55654	-58.101	111.773	-25.334	7.09153	2.56477	-11.0976	26.9289	-10.8147	-1.85183	-21.7416	14.9533	-14.8898	-9.34707	4.52019	-6.14494	2.83007	12.668	-9.05076																								-47.0481	-57.2189	8.37594	-23.4942	78.2116
control subject 180	-313.473	70.5138	31.3785	3.0887	14.6544	-22.0598	-3.42283	-14.2145	-6.45994	8.69944	4.67732	-5.65821	-17.0783	8.61553	5.13154	4.14285	7.81983	1.91875	-6.57473	-3.23578	-10.9213																								-40.3124	-3.92937	41.311	37.6955	-18.9071
control subject 181	-319.226	75.811	37.0753	-8.69479	27.4724	-48.3276	-5.0567	-13.2954	-15.6967	15.9023	12.4671	-19.3061	-12.625	18.6253	6.701	-1.85129	8.31718	9.9658	6.20762	-9.18738	-10.6833																								-46.0657	1.36782	47.0077	25.912	-6.08913
control subject 182	-324.206	64.7423	33.7406	-5.18937	23.1137	-34.0593	-0.322567	0.0154058	-19.9311	17.8366	11.2317	-7.18035	-7.49356	18.2307	0.29929	-6.19138	19.3705	19.3942	6.64817	-4.72697	-9.23491																								-51.0461	-9.70092	43.6731	29.4174	-10.4478
control subject 183	-322.732	75.3715	34.6006	-4.21337	23.1374	-45.4933	-8.05742	-16.1354	-16.3527	16.543	3.15455	-15.3964	-13.9575	21.5232	4.59349	-4.97081	4.26626	8.97784	5.70904	-7.69941	-10.7065																								-49.5716	0.928315	44.5331	30.3934	-10.4241
control subject 184	-316.474	78.2359	26.0973	4.14617	40.0285	-34.2792	-15.9131	-13.1506	-9.08062	20.4748	6.273	-22.0916	-14.7448	11.5004	-4.36242	-2.76635	0.258987	13.4943	-1.27903	-8.13432	-14.7336																								-43.3143	3.79271	36.0297	38.7529	6.46699
control subject 185	-293.346	64.2852	26.8115	-36.7858	17.1166	-12.4593	-5.13683	7.81112	-9.46946	2.25484	-16.6133	-21.1128	-18.7235	21.8113	-9.26561	-10.1634	-9.00164	-24.4693	11.2295	-12.2732	-1.27971																								-20.1863	-10.158	36.7439	-2.17907	-16.4449
control subject 186	-307.633	63.2604	36.2108	-38.3752	19.2631	-19.634	-10.3814	1.20874	-6.84325	6.37625	-13.1853	-25.6842	-23.6189	30.9637	-6.64128	-11.3525	-20.125	-22.6776	13.2537	-9.15463	-0.579442																								-34.473	-11.1829	46.1432	-3.76843	-14.2984
control subject 187	-292.064	77.8778	33.5808	-34.7525	23.6903	-23.0608	-17.3426	-6.07734	-5.53822	7.03588	-14.8759	-22.0741	-27.7843	22.0649	-21.3953	-12.2888	-11.7979	-14.537	11.8772	-13.003	-1.36367																								-18.904	3.4346	43.5132	-0.145723	-9.87118
control subject 188	-304.911	73.0903	33.1297	-34.7568	23.2317	-16.8849	-8.12048	-3.38607	-6.61251	6.15986	-18.2839	-28.3928	-24.9408	20.2726	-12.4999	-17.0893	-15.7042	-15.3288	7.81797	-19.1554	0.451381																								-31.7503	-1.35292	43.0622	-0.15004	-10.3298
control subject 189	-295.368	81.4574	37.5863	-35.369	37.643	-16.7354	-11.8864	-7.86546	-2.72362	15.4975	-8.18726	-27.9807	-23.2598	24.0415	-26.1453	-15.7719	-0.384738	-5.48247	10.0025	-10.5002	-4.97353																								-22.2077	7.01416	47.5188	-0.762228	4.08146
control subject 190	-321.674	46.6548	43.6688	-52.0039	45.8006	-14.7336	-21.0182	-12.9168	-2.7663	2.62174	-2.11518	-10.948	-37.279	17.4885	-5.40201	-20.2062	2.99841	-20.6642	1.93578	10.1336	10.624																								-48.5139	-27.7884	53.6013	-17.3971	12.2391
control subject 191	-318.243	49.8559	38.0295	-45.4645	49.8885	-8.96293	-31.7441	-7.71155	-9.12921	-1.24083	-3.17899	-10.5858	-33.4332	14.6949	-7.54862	-20.7921	4.29016	-17.939	0.518173	8.42232	11.1628																								-45.0827	-24.5874	47.962	-10.8577	16.327
control subject 192	-306.824	55.1973	39.908	-39.5327	50.0017	13.6126	-26.2531	-4.17334	-11.8116	-6.25711	-2.93571	-2.9131	-25.1371	1.12114	-12.0809	-21.2949	11.646	-22.1814	-5.33534	7.37893	5.86699																								-33.6643	-19.2459	49.8405	-4.92591	16.4402
control subject 193	-315.101	52.9709	37.5498	-35.9764	44.0294	-5.66083	-27.1637	-4.32514	-9.46142	-6.98782	-6.35056	-5.01669	-24.0175	7.91228	-7.72999	-26.0788	7.5449	-24.999	-5.6454	8.85937	11.364																								-41.9407	-21.4724	47.4823	-1.3696	10.4679
control subject 194	-307.253	57.7346	30.673	-39.6708	48.9995	3.6075	-18.5542	-11.3273	-5.42608	-7.05039	-10.1895	-2.20531	-28.7952	7.27273	-8.32075	-23.1845	12.7406	-25.783	-1.57727	9.51195	9.09509																								-34.0926	-16.7086	40.6055	-5.06407	15.438
control subject 195	-265.16	111.556	16.4876	-11.7425	82.9515	-0.767168	0.824861	4.21238	6.38217	17.0721	-2.5407	-0.73055	-21.6363	8.23552	-22.4095	-6.31371	-1.78778	-5.83145	-10.8541	-0.814724	-9.83282																								7.99994	37.1124	26.4201	22.8643	49.39
control subject 196	-252.264	138.495	30.6207	-7.17834	62.0206	9.58534	2.79019	9.34885	13.1515	34.1924	-3.61227	-9.26825	-27.7163	16.0273	-16.0547	-11.4744	-10.3838	10.7746	-6.83013	-12.3633	-9.58784																								20.8961	64.0514	40.5532	27.4284	28.4591
control subject 197	-258.138	126.554	30.699	-15.0057	74.8077	-18.4356	3.09492	11.2984	8.82529	22.1557	-1.21092	-6.65263	-20.927	17.5365	-16.1434	-9.78246	-8.67381	2.17039	0.733444	-8.36481	-6.95878																								15.022	52.1105	40.6315	19.6011	41.2462
control subject 198	-262.55	116.25	20.6649	-14.2098	55.9343	-9.96507	0.173913	5.93296	6.15173	26.8351	2.03104	-4.49896	-23.9855	21.8299	-12.6967	-4.30835	-12.2473	0.319671	-2.08931	-5.42931	-5.27671																								10.6104	41.8069	30.5974	20.397	22.3728
control subject 199	-256.635	125.417	24.3221	-19.4168	79.8843	-12.99	-1.3538	7.86647	5.09132	28.4205	-0.871369	-10.0391	-24.2786	11.5985	-22.9263	-8.81223	-1.34624	1.00898	-3.74799	-4.91167	-8.20556																								16.5253	50.974	34.2546	15.19	46.3228
control subject 200	-302.075	75.975	34.7029	9.09785	31.1096	-57.9579	-31.5145	-39.8757	6.5975	-6.04214	-12.4259	-33.1845	3.67636	14.2281	-6.7125	-11.0996	7.94127	-19.3905	-2.27205	16.9362	-10.9391																								-28.9147	1.53178	44.6354	43.7046	-2.4519
control subject 201	-296.791	80.5367	45.2288	3.55244	15.2678	-61.3929	-29.739	-31.6279	1.93253	-3.54535	-8.90785	-32.4301	1.33412	26.4396	-2.10146	-7.91614	-1.12617	-7.6028	7.12681	13.7478	-6.25876																								-23.6309	6.0935	55.1613	38.1592	-18.2937
control subject 202	-306.23	71.823	31.0085	8.77009	12.308	-51.9779	-19.7023	-29.8763	5.12166	1.61067	-11.0901	-29.492	1.8898	15.9793	-3.76077	-13.4542	-2.7076	-18.3469	3.00578	12.6553	-8.82791																								-33.07	-2.62025	40.941	43.3769	-21.2535
control subject 203	-300.121	78.1342	34.9567	3.84675	9.22455	-53.7578	-21.0138	-21.2909	3.72085	-6.88278	-12.5078	-37.8608	5.53125	20.8403	1.94369	-20.0278	-0.897768	-18.2471	2.38909	13.9133	-7.95048																								-26.9606	3.69096	44.8892	38.4535	-24.337
control subject 204	-299.288	85.0315	31.4044	5.94358	2.90842	-55.4905	-23.9232	-31.0232	4.99839	-8.56365	-12.6959	-31.4181	0.622301	17.4366	-0.306536	-14.0631	-8.00195	-14.694	1.82929	10.0139	-3.87574																								-26.1277	10.5883	41.3369	40.5504	-30.6531
control subject 205	-317.213	38.4595	11.7912	-36.5746	92.7005	0.826881	-6.97064	-9.81809	-6.91394	26.7916	-5.74696	-9.82516	-18.0909	21.2097	-12.7289	-3.77187	3.57451	1.78484	3.18687	4.65227	-3.24776																								-44.053	-35.9837	21.7237	-1.96779	59.139
control subject 206	-317.021	53.0994	8.67394	-30.5887	75.9506	4.67555	-1.24697	0.324721	-7.61533	19.059	-4.01244	-4.07005	-23.6581	19.5782	-12.863	-8.77038	5.6204	1.87835	-3.97368	-0.623531	-9.03343																								-43.8605	-21.3438	18.6064	4.01803	42.3891
control subject 207	-311.194	48.6102	3.39049	-36.0454	81.343	2.47389	-2.32434	9.53288	-13.9332	24.7475	-5.87345	-0.793696	-17.6993	20.4425	-14.5327	-6.1146	10.6194	-4.21949	0.471044	3.6228	-7.04765																								-38.0339	-25.833	13.323	-1.43863	47.7815
control subject 208	-319.821	47.0969	8.25431	-35.962	77.3269	-2.57531	-7.60171	7.70645	-7.14095	21.5625	-2.6792	-2.34103	-22.6422	20.0523	-12.4692	-11.1526	0.907311	3.44877	-1.44427	-1.73283	-2.83332																								-46.6609	-27.3463	18.1868	-1.35518	43.7653
control subject 209	-308.5	55.9444	9.68816	-25.718	67.6724	17.3456	6.58917	0.947708	-11.8943	22.1333	-4.70577	-1.28467	-27.9744	17.009	-13.6118	-0.702136	13.3131	-1.88266	-6.34821	3.44564	-7.49418																								-35.3396	-18.4988	19.6206	8.88873	34.1109
control subject 210	-286.822	60.0618	6.87353	-90.4626	37.8352	4.14457	-6.25102	9.86362	-30.083	25.8808	12.2271	-7.49262	-37.8544	5.80835	-1.00093	-5.98203	-3.50144	1.9811	-2.21774	-19.859	-0.339638																								-13.6616	-14.3814	16.806	-55.8559	4.27373
control subject 211	-284.422	62.3519	14.4996	-92.7442	59.0221	-4.1168	-10.4324	12.7193	-33.9245	39.1068	21.3053	-21.2092	-40.8059	6.83372	0.90767	-11.0048	-2.46762	17.1031	6.17813	-24.3279	-5.48391																								-11.2615	-12.0913	24.4321	-58.1374	25.4606
control subject 212	-282.847	61.3149	1.87256	-89.4606	41.8618	4.29977	-4.58113	34.9857	-40.7033	36.3085	23.0271	-10.788	-44.5428	10.7219	-5.3925	-11.9042	2.27578	12.3758	1.76351	-22.718	-7.0973																								-9.68673	-13.1284	11.805	-54.8538	8.30026
control subject 213	-285.117	63.5575	16.9162	-86.4111	61.079	3.75559	-16.6503	1.37811	-33.5532	32.0629	15.9163	-14.2759	-37.2555	2.62512	-7.83311	-8.00564	-2.66302	17.4636	2.9728	-26.2517	-5.662																								-11.9573	-10.8857	26.8487	-51.8043	27.5175
control subject 214	-281.571	69.126	3.79911	-91.0666	52.2415	11.6783	-5.7477	18.7841	-35.7499	36.4926	19.0526	-11.3786	-41.961	11.0835	-6.68928	-6.68692	0.916453	10.1235	0.561795	-22.141	-7.79797																								-8.41089	-5.31721	13.7316	-56.4598	18.68
control subject 215	-244.018	99.5727	-44.1341	-23.7063	-6.18167	-45.2045	-3.4955	-1.84897	-18.4301	-3.78887	-11.6874	-21.6848	-7.65526	18.6864	-21.4522	-13.2472	-2.52225	11.4822	1.73413	4.77848	-12.9952																								29.1421	25.1295	-34.2017	10.9004	-39.7432
control subject 216	-248.841	85.5128	-63.3647	-21.6392	-18.0914	-23.7665	8.19251	1.41047	-21.2687	12.3882	-17.8827	-12.1806	-11.0531	14.994	-16.2659	-13.9184	1.2656	1.52375	-4.56537	6.62555	-21.987																								24.3188	11.0696	-53.4322	12.9676	-51.6529
control subject 217	-250.783	89.2787	-50.973	-10.8371	-9.15732	-32.7377	-1.48333	-14.5849	-12.9979	14.4125	-23.5742	-21.8129	-14.1427	11.0474	-20.3088	-14.2034	0.229205	7.09207	-7.90782	4.91422	-16.7955																								22.3774	14.8355	-41.0405	23.7697	-42.7188
control subject 218	-248.46	95.4757	-42.2617	-14.8577	-1.95498	-35.9714	-6.27982	-13.7171	-9.12782	6.52489	-20.4834	-17.0699	-5.81122	10.4789	-14.5966	-14.0887	-1.03509	10.6664	-6.64837	0.0239044	-13.0329																								24.7005	21.0325	-32.3292	19.7491	-35.5165
control subject 219	-236.424	96.6622	-44.3787	9.01976	-18.8897	-35.8423	-11.1325	-19.7893	-11.7049	3.8636	-22.3807	-20.2599	-4.69583	10.7029	-11.2699	-8.67946	-0.502142	6.48561	-5.02901	5.44655	-14.2702																								36.7362	22.2189	-34.4462	43.6265	-52.4512
control subject 220	-293.471	32.8667	-70.2872	-7.67202	10.0727	-67.4752	-15.3988	-6.82595	-14.6477	11.6933	-20.245	-12.9777	-28.7473	18.3951	-16.5519	-1.81289	-10.272	-5.47148	-7.39218	4.35764	-3.61984																								-20.3106	-41.5765	-60.3547	26.9348	-23.4888
control subject 221	-286.54	32.2902	-76.2831	-9.86524	3.56426	-57.2299	-14.2265	-5.27555	-14.1506	7.29635	-24.5028	-7.26931	-26.5927	17.9021	-16.2266	-4.04182	-9.73556	-11.4969	-6.85347	2.10291	-1.97324																								-13.3797	-42.153	-66.3506	24.7415	-29.9973
control subject 222	-288.476	33.96	-73.1632	-3.42959	8.25863	-56.9546	-19.8584	-6.10902	-16.6952	6.36836	-20.3055	-12.4832	-28.8532	15.2532	-16.8987	-6.02692	-12.6873	-1.7734	-10.4108	0.0543423	0.0305306																								-15.316	-40.4832	-63.2307	31.1772	-25.3029
control subject 223	-287.074	27	-83.1109	-6.54338	15.5678	-72.4662	-18.3327	-7.73111	-18.3555	-3.78701	-19.5096	-4.55845	-27.5179	12.5432	-18.4841	-6.70231	-8.7777	-3.2831	-7.0044	1.15067	5.01848																								-13.9137	-47.4432	-73.1784	28.0634	-17.9937
control subject 224	-285.684	34.9688	-78.91	-8.24153	11.1934	-55.8915	-18.2041	-8.26499	-20.604	7.68553	-22.8642	-12.6943	-32.8608	13.8504	-17.0419	-4.71839	-13.9084	3.91702	-13.7336	-0.549048	-0.55299																								-12.5238	-39.4744	-68.9775	26.3652	-22.3682
control subject 225	-281.335	54.6488	-32.1031	-23.2599	-35.788	-56.5544	-4.6924	0.954797	0.426217	21.4446	-28.7381	-10.9852	-31.8751	-11.9223	-11.8201	-3.34098	-16.7075	9.54658	-0.497085	2.84025	-0.0390147																								-8.17531	-19.7944	-22.1706	11.3469	-69.3495
control subject 226	-254.846	48.5838	-17.7048	-20.9197	-26.9276	-48.0075	-5.12522	16.5477	-17.7159	30.6027	-18.846	-7.81077	-25.8705	4.63432	-14.719	-7.45487	-17.0564	-15.6164	7.90609	6.94816	-2.60432																								18.3138	-25.8594	-7.77237	13.687	-60.4891
control subject 227	-269.298	46.7252	-25.4981	-16.0413	-47.6725	-61.9188	-8.4306	14.9209	-1.66255	26.584	-25.3179	-20.8162	-26.1189	4.30747	-9.62671	4.79117	-11.5289	-6.44205	4.60398	6.55127	-0.423671																								3.86215	-27.718	-15.5656	18.5655	-81.234
control subject 228	-269.611	61.3852	-17.0412	-23.397	-22.7281	-35.6024	-2.16423	9.16588	-2.68796	29.4827	-21.357	-11.517	-34.6029	2.49314	-18.2803	-11.8734	-19.9853	-2.29492	4.5162	5.81064	-7.68247																								3.5487	-13.058	-7.1087	11.2098	-56.2896
control subject 229	-274.496	55.3231	-37.5732	-20.6969	-35.9876	-48.8279	-9.59298	12.0619	0.738821	28.4887	-28.2449	-13.0991	-34.5323	-7.32638	-9.60242	1.0951	-10.9164	3.13835	-0.518741	5.57266	-2.35192																								-1.33545	-19.1201	-27.6407	13.9098	-69.5492
control subject 230	-305.603	30.8172	-54.489	-62.6549	22.7468	-36.1239	-24.1562	-43.0162	-13.6638	30.684	5.25528	0.0165191	-23.708	-25.4648	-23.4488	2.15911	-8.5329	18.5771	-8.51516	-0.168888	-26.9608																								-32.4426	-43.6261	-44.5565	-28.0481	-10.8147
control subject 231	-278.831	50.2841	-46.6948	-20.8041	33.3427	-39.6186	-37.4009	-7.8377	-10.9553	31.695	-3.47679	-24.1764	-31.3963	-7.6373	-10.8413	0.731681	-4.98588	17.2636	0.0439956	0.501553	-11.6421																								-5.67133	-24.1591	-36.7624	13.8027	-0.218789
control subject 232	-269.647	50.083	-44.242	-22.8059	26.7416	-17.9089	-34.4687	8.59427	-6.17952	42.3221	-14.641	-13.2844	-40.0312	-0.875404	-11.6301	7.70675	-0.400205	18.8812	-3.14906	-1.57818	-21.375																								3.51284	-24.3602	-34.3095	11.8008	-6.81994
control subject 233	-313.888	50.6674	-41.1165	-12.6632	18.5127	-34.8629	-49.115	-2.9498	8.31111	22.0974	-2.33307	-33.7084	-25.7615	-10.4614	-4.62522	-3.63802	-11.8601	12.4448	-0.188309	7.79069	-7.00479																								-40.7274	-23.7758	-31.184	21.9435	-15.0488
control subject 234	-278.648	59.7975	-38.2419	-17.6722	40.3507	-14.08	-41.455	2.1574	0.700022	42.3166	-11.2023	-20.9849	-35.577	-19.0648	-16.9875	10.4836	-6.06109	18.5837	1.87016	-8.58473	-17.5049																								-5.48824	-14.6457	-28.3094	16.9345	6.78919
control subject 235	-312.302	3.80833	-82.3168	-56.9589	-40.7157	-70.2929	-10.305	-20.7405	-35.3153	23.403	-4.97059	22.9694	-34.1596	11.6957	-28.9633	-22.1974	-12.8528	10.9241	-9.34489	11.9825	-12.9874																								-39.1415	-70.6349	-72.3844	-22.3521	-74.2772
control subject 236	-310.782	19.257	-78.2046	-63.4208	-36.6567	-58.861	-2.90662	-20.6428	-29.4167	20.3749	-3.85895	-0.0405132	-35.4659	-6.07105	-28.3306	-6.25816	-14.4784	26.3775	-14.0419	3.36916	-13.432																								-37.622	-55.1862	-68.2721	-28.814	-70.2182
control subject 237	-319.026	19.0569	-75.5954	-57.6317	-35.7731	-57.1284	-3.27042	-28.5154	-42.0531	11.4981	-8.69417	2.68702	-28.936	-5.47215	-28.5967	-5.52475	-9.2407	22.0054	-10.6726	1.70444	-11.804																								-45.8658	-55.3863	-65.6629	-23.0249	-69.3346
control subject 238	-298.801	14.1593	-72.9566	-52.5391	-31.1518	-67.8024	-10.5383	-15.4629	-31.9628	20.8275	-1.24491	5.20279	-34.4904	7.88391	-20.6405	-23.0807	-11.9794	11.9742	-6.19956	4.69247	-16.9405																								-25.6407	-60.2839	-63.0241	-17.9323	-64.7133
control subject 239	-315.007	15.061	-77.8063	-53.4128	-41.9189	-57.6979	-5.59301	-24.6477	-36.85	26.6791	-13.5672	-1.14988	-33.4886	-9.43745	-34.2248	-11.2091	-8.55365	20.6724	-11.111	-1.68321	-17.9144																								-41.8469	-59.3822	-67.8738	-18.8061	-75.4804
control subject 240	-301.324	76.8898	-20.826	-12.1705	41.5899	-18.565	-13.1607	0.0121151	5.8687	43.7166	-1.29657	-9.51427	-23.3985	-10.9147	9.14429	3.4696	-0.615584	24.2423	-7.04539	-2.89438	-14.2047																								-28.1641	2.44662	-10.8935	22.4363	8.02842
control subject 241	-287.772	71.3289	-6.39492	-12.0194	61.2507	-49.5076	-13.6097	7.31824	-8.947	35.6308	7.42785	1.60963	-17.401	13.9522	20.7754	-16.4728	-7.81589	23.4764	9.54373	5.80607	-9.71531																								-14.6119	-3.11428	3.53757	22.5873	27.6892
control subject 242	-298.266	72.4594	-24.5169	-17.8707	49.5117	-36.0405	-18.2425	-12.7838	-1.20952	42.8617	-0.863239	-8.46974	-19.4425	-9.1896	3.44917	1.03845	-2.99622	25.9042	-7.29236	-0.625968	-13.3207																								-25.1063	-1.9838	-14.5844	16.7361	15.9502
control subject 243	-289.72	64.9379	-13.7609	-19.5401	67.238	-53.0281	-14.1531	-8.99031	-11.4736	40.3197	6.73239	-6.10931	-21.2316	9.45587	9.38163	-16.0904	-11.6503	31.3168	4.15226	2.95062	-8.60114																								-16.5601	-9.50535	-3.82844	15.0667	33.6765
control subject 244	-279.814	58.1726	-4.65077	-7.21176	54.1582	-55.1712	-17.5076	-15.481	-16.4021	44.6982	3.48222	-9.71515	-18.7277	16.8684	12.3323	-11.75	-6.872	25.9026	11.3704	1.18593	-10.5306																								-6.65416	-16.2706	5.28171	27.395	20.5967
control subject 245	-313.017	76.0443	0.0809634	-62.8072	49.0752	-8.84929	-6.79972	-27.8766	8.34545	10.0745	-14.6633	-11.6219	-32.4805	-12.6016	-14.2315	1.25387	-9.34271	24.0507	-17.1568	-8.93621	-3.75754																								-39.8573	1.60108	10.0134	-28.2005	15.5137
control subject 246	-298.856	73.1051	4.45314	-67.2279	63.4079	-18.8465	-17.9746	-24.3797	12.1869	19.4512	-15.2289	-16.0697	-35.1196	-15.1172	-23.9034	4.91635	-7.26492	25.7085	-13.2629	-8.53992	-5.77444																								-25.696	-1.33809	14.3856	-32.6211	29.8464
control subject 247	-305.612	81.5241	12.2189	-63.4	61.5438	-11.3876	-5.64764	-25.0691	8.34084	13.8922	-11.4529	-10.7409	-32.5295	-2.12387	-14.9531	-0.720432	-4.6973	20.1115	-10.6491	-7.82604	-0.0512566																								-32.4519	7.08091	22.1514	-28.7932	27.9823
control subject 248	-291.894	77.1242	-0.281589	-66.3887	63.7764	-24.5822	-22.4262	-21.8556	14.9505	21.3627	-9.49518	-17.121	-32.1114	-10.9821	-21.7155	7.81039	-10.649	24.8602	-11.8886	-10.4325	-4.8959																								-18.7333	2.68102	9.65089	-31.782	30.2149
control subject 249	-290.744	81.4553	8.80701	-63.3982	71.3228	-21.3782	-16.5286	-20.0619	9.31972	15.4845	-13.8001	-16.5494	-29.5003	-11.9361	-20.8347	0.0475267	-10.0022	23.1504	-6.83298	-12.6238	0.252496																								-17.5834	7.01205	18.7395	-28.7914	37.7613
control subject 250	-276.087	63.4896	-30.0464	-6.26322	24.9989	-64.2661	-26.6134	8.60931	-7.11818	47.8077	0.864898	-17.448	-38.2553	25.887	-17.0803	-17.698	-21.4773	8.73764	14.5936	2.70832	-3.82573																								-2.92688	-10.9536	-20.1139	28.3436	-8.56264
control subject 251	-266.25	56.7684	-48.8105	-17.8117	10.5941	-65.2297	-23.5176	-1.72865	-14.7063	46.1361	9.44128	-32.1993	-53.916	6.27671	-30.7806	-9.95175	-25.314	22.4389	6.58008	-1.17334	-8.475																								6.91055	-17.6748	-38.878	16.7951	-22.9674
control subject 252	-273.719	81.5316	-14.8792	-12.071	20.2653	-51.4225	-20.126	3.38519	-4.29289	55.7557	8.15362	-30.4475	-35.6363	35.0129	-13.4041	-16.6957	-28.5994	23.2757	8.2302	4.09905	-5.5264																								-0.559122	7.08834	-4.94676	22.5357	-13.2962
control subject 253	-272.886	71.0109	-28.5306	-22.5878	27.6543	-36.5918	-24.3951	-7.98349	-2.50509	44.8373	0.011829	-20.9301	-38.1957	0.0667922	-32.6304	-10.3157	-21.337	18.1394	4.4034	5.07436	-11.443																								0.27443	-3.43228	-18.5981	12.0189	-5.90725
control subject 254	-261.482	84.585	-37.0942	-13.6949	-9.0272	-38.8163	-32.5487	-2.67424	2.97673	59.7397	8.64274	-25.7028	-44.5678	7.82736	-27.8803	-6.01012	-20.3843	22.6647	1.43462	7.60178	-15.2191																								11.6781	10.1418	-27.1617	20.9119	-42.5887
control subject 255	-229.438	47.8696	-85.4636	-77.8691	8.59029	-21.4052	-30.8354	-9.32252	-29.1904	45.2381	-14.964	6.49477	-50.4003	7.75788	-15.4968	-2.60534	-30.6226	-1.62889	8.75092	-4.43102	-24.9656																								43.7224	-26.5737	-75.5311	-43.2624	-24.9712
control subject 256	-254.254	57.1077	-83.5837	-59.6526	8.59909	-8.1367	-41.6778	-16.0912	-14.6403	35.4943	-24.3546	-1.30303	-41.6134	-13.8218	-23.4086	6.01522	-17.4876	13.2712	-5.24745	-19.3425	-10.0364																								18.9064	-17.3355	-73.6512	-25.0458	-24.9624
control subject 257	-226.836	65.8864	-71.7898	-80.5426	12.8815	-16.0227	-31.945	-12.7903	-23.3256	47.2429	-15.2475	0.669731	-49.713	-1.87811	-17.2003	-9.00281	-26.3807	14.0009	3.28363	-16.8281	-18.1947																								46.3245	-8.55685	-61.8573	-45.9358	-20.68
control subject 258	-242.079	56.0705	-78.6003	-60.3223	3.25027	-16.853	-40.0628	-6.27645	-16.8297	43.0705	-18.5108	-6.29849	-44.0244	-3.15021	-26.4325	0.505199	-19.9549	12.7528	3.4445	-10.0042	-11.8741																								31.0811	-18.3727	-68.6678	-25.7155	-30.3112
control subject 259	-229.968	66.8804	-73.5053	-81.2492	7.42783	-9.67636	-26.3764	-9.46403	-22.6866	43.8996	-16.009	9.67151	-42.7292	7.639	-16.9215	-9.63939	-29.5684	7.40442	3.45688	-13.0215	-19.9076																								43.1926	-7.56283	-63.5729	-46.6425	-26.1337
control subject 260	-286.691	74.9029	-18.0293	-84.2147	39.1077	5.95837	-38.6488	19.2586	-1.63791	16.5938	-2.97455	13.8194	-47.1465	-24.1178	-10.5293	5.76111	-11.841	30.3431	-13.0122	-21.0073	1.33253																								-13.5305	0.459638	-8.09677	-49.6079	5.54619
control subject 261	-296.372	72.6785	-15.0997	-74.4661	24.2412	28.5164	-29.4874	18.5902	5.29258	7.84205	2.22722	12.4088	-39.7687	-9.27001	-7.89097	1.02982	-11.7503	34.3002	-15.9817	-17.5227	-7.62001																								-23.2122	-1.76475	-5.1672	-39.8593	-9.32034
control subject 262	-264.431	69.4781	-8.46763	-94.1759	44.7239	-17.3862	-42.1185	18.5747	-13.0773	11.447	-1.50225	14.3984	-39.5229	3.59409	-8.76349	-3.40665	-29.9249	25.5389	3.71606	-16.8955	8.18389																								8.7289	-4.96512	1.46485	-59.5691	11.1624
control subject 263	-287.683	67.974	-17.2905	-93.0774	34.4112	-14.4614	-34.2367	10.7123	-13.2998	1.28595	-0.377235	16.2573	-39.3142	-11.8404	-5.85053	2.41236	-19.1462	36.2365	-3.2354	-20.5883	2.97882																								-14.5233	-6.46924	-7.35802	-58.4706	0.849651
control subject 264	-280.828	74.7362	-12.5589	-74.0314	24.9072	3.33666	-39.5004	12.2397	-7.29841	2.99385	-2.93319	11.9017	-45.9015	-18.8208	-14.0863	2.30796	-9.96205	29.8159	-12.7226	-16.4684	0.843528																								-7.6678	0.292961	-2.62637	-39.4246	-8.65432
control subject 265	-304.886	43.6326	16.5414	0.40346	68.3867	-65.6768	-35.7262	8.62689	16.6104	28.6213	1.27647	-22.1095	-14.9402	11.3636	25.704	2.51	4.49146	21.7605	8.38465	-3.62877	-5.63148																								-31.7259	-30.8106	26.4739	35.0102	34.8252
control subject 266	-308.929	34.6394	15.3946	4.57774	63.7086	-61.7837	-37.3912	6.46101	11.5376	32.4746	-3.63858	-21.321	-11.8927	11.1019	26.5713	4.79915	4.94341	17.7579	7.66383	-5.63182	-5.28824																								-35.7686	-39.8038	25.3271	39.1845	30.1471
control subject 267	-300.693	35.983	18.0257	-4.46732	62.3685	-72.3691	-34.6661	11.4708	12.8309	30.1161	2.57054	-23.275	-18.2853	13.2295	26.8046	6.17438	1.2997	24.1391	7.62552	-5.83065	-5.65917																								-27.5327	-38.4602	27.9582	30.1394	28.8069
control subject 268	-307.189	40.6979	16.9161	4.27115	58.5319	-72.4732	-36.4089	15.9908	8.54486	29.3353	3.12756	-21.0612	-16.9523	17.3303	25.9361	5.71184	3.99618	20.8823	11.0451	3.05342	-5.79568																								-34.0287	-33.7453	26.8486	38.8779	24.9704
control subject 269	-309.835	42.1232	15.7389	8.92284	46.4349	-54.3234	-30.6284	2.11529	9.55956	30.4746	-8.11657	-25.9577	-11.3694	9.5605	17.7784	3.20412	4.83721	19.4802	1.97182	-2.25552	-4.87954																								-36.675	-32.32	25.6714	43.5296	12.8734
control subject 270	-314.184	62.4671	27.6487	-50.5049	67.3898	-5.12155	1.18973	-27.4569	-3.41789	26.9292	-3.7197	13.9313	-51.467	7.05369	-19.2876	-6.8865	-14.9284	5.64256	-11.2191	2.88052	-0.489881																								-41.0242	-11.9761	37.5812	-15.8981	33.8283
control subject 271	-309.304	67.7408	24.1632	-34.959	61.5374	-9.65751	-3.60053	-23.2516	-14.7799	26.3119	-0.157238	14.9026	-53.7233	26.6793	-15.2283	-9.41968	-22.4484	-9.83462	-1.50473	14.534	-2.91131																								-36.1434	-6.70239	34.0957	-0.352177	27.9759
control subject 272	-314.712	68.8791	8.41551	-55.3529	50.5821	-13.1622	-8.60619	-23.0505	-12.4932	26.4483	6.82346	14.7083	-61.7195	10.8312	-12.9881	-0.532049	-17.5257	3.15831	-6.80146	8.15791	-0.506946																								-41.5522	-5.56412	18.348	-20.7462	17.0206
control subject 273	-255.357	85.8447	-18.2543	-18.6274	22.0106	-26.195	-7.01192	35.6741	-8.39757	19.8807	-16.0703	-0.476423	-29.514	18.8092	0.0742748	-17.3224	-3.10819	2.67024	16.1376	-16.1771	5.91967																								17.8031	11.4015	-8.32177	15.9794	-11.5509
control subject 274	-247.324	92.7207	-21.887	-21.519	22.9805	-33.5719	-12.4315	32.9035	-2.17895	10.6739	-8.9251	1.63842	-32.3199	23.8033	3.4181	-11.3123	-0.303234	-1.84132	6.17727	0.157347	5.43254																								25.8357	18.2775	-11.9545	13.0878	-10.581
control subject 275	-253.406	97.2505	-18.946	-13.6926	2.1063	-38.537	-5.95	38.7352	-5.2355	8.56459	-7.98161	7.42547	-32.8004	25.0126	12.4225	-10.7209	-5.54906	-1.69745	12.0827	-8.72917	9.02524																								19.7538	22.8073	-9.01353	20.9142	-31.4552
control subject 276	-245.157	90.8217	-24.9853	-18.7885	7.98144	-47.9985	-8.47468	25.6935	-10.0865	14.7848	-9.23858	-0.207833	-35.3698	29.855	12.0629	-12.4591	-5.37113	-0.52991	13.8073	-8.21043	5.38153																								28.0033	16.3785	-15.0529	15.8182	-25.5801
control subject 277	-249.302	94.9146	-21.6331	-22.7717	15.9416	-48.6457	-10.6802	34.9305	-8.79431	18.1577	-9.13914	-4.35142	-38.0319	25.8214	16.8579	-10.9082	-3.24818	1.35578	10.9885	-9.95136	4.57386																								23.8579	20.4713	-11.7007	11.8351	-17.6199
control subject 278	-296.656	65.2621	-26.5718	41.6008	8.9074	-47.7064	-13.9393	27.5687	14.1416	28.5764	-15.8694	-33.4947	-8.31657	20.9859	17.5574	-11.212	-3.93687	-3.76825	8.78282	10.4639	3.5417																								-23.496	-9.18111	-16.6393	76.2076	-24.6541
control subject 279	-228.441	103.554	11.7884	-21.8572	72.7626	10.9144	-38.7696	10.9445	3.1972	18.6402	-3.8856	-1.00556	-15.6986	15.7334	13.0422	-8.41437	7.40996	9.62332	6.42818	-3.04478	-6.96919																								44.7194	29.1108	21.7209	12.7496	39.2011
control subject 280	-205.95	87.9411	-5.33841	-33.5023	58.137	5.65894	-39.2476	-17.864	-10.8056	12.8431	0.0811967	14.0061	-21.8983	2.70068	-2.05129	-3.69294	3.48098	7.38527	2.10221	4.11644	-11.4808																								67.2105	13.4979	4.59408	1.10451	24.5755
control subject 281	-217.6	91.2433	13.9495	-13.9655	68.7088	15.2996	-46.1266	4.48874	-5.14259	14.3994	-8.19364	-1.93619	-13.6165	13.9541	12.2215	-5.22589	4.82122	8.23176	10.1267	1.60486	-1.88898																								55.5602	16.8001	23.882	20.6412	35.1472
control subject 282	-212.827	97.393	14.0164	-13.5924	66.1281	15.7033	-44.6217	0.960079	-7.13957	16.9637	-5.66179	-2.77958	-16.7248	17.6858	15.9036	-5.1309	7.37208	5.06225	6.51311	5.48827	-8.51623																								60.3334	22.9498	23.9489	21.0144	32.5666
control subject 283	-221.834	98.2919	14.8429	-9.27265	66.3142	19.2653	-43.7308	6.08792	-1.38181	20.9664	-2.96951	-1.58095	-16.2787	17.694	14.9125	-6.45753	7.91549	7.19263	7.35428	2.22493	-7.64103																								51.3259	23.8486	24.7754	25.3341	32.7527
control subject 284	-288.231	127.568	26.7526	-32.6522	44.6936	-11.506	-12.0586	4.40755	20.7079	32.3496	-16.9375	-34.3448	-26.0788	5.11511	20.8834	-14.99	2.29079	28.9619	-6.0381	7.82219	-12.4132																								-15.0709	53.1247	36.6851	1.95457	11.1321
control subject 285	-297.406	111.838	4.24612	-55.6949	34.8632	-41.837	-9.46195	-26.8522	26.1183	22.0787	-13.2912	-22.946	-33.3962	-7.67564	1.67056	-2.79886	-0.0262453	15.5948	-7.80509	8.16203	-9.70488																								-24.2463	37.3946	14.1786	-21.0881	1.30174
control subject 286	-298.008	110.595	3.53579	-51.7147	34.2293	-30.2755	-7.76364	-22.5427	21.6721	26.4429	-16.9777	-24.7345	-27.6889	-3.64248	4.10863	-2.04364	-1.72402	17.4387	-7.57545	6.70989	-11.7644																								-24.8483	36.1519	13.4683	-17.1079	0.667824
control subject 287	-296.514	112.278	2.86548	-52.1742	38.1862	-28.0454	-11.3322	-29.6393	28.5656	27.6755	-10.8513	-24.7663	-35.0754	-3.8578	0.367076	-1.53684	1.34244	26.4986	-17.5131	5.02189	-9.08735																								-23.3536	37.8352	12.798	-17.5674	4.62468
control subject 288	-282.785	128.369	37.7947	-19.1813	45.7203	-20.273	-9.99143	13.2093	19.961	40.5504	-13.384	-33.4138	-25.147	19.8282	24.5915	-17.7715	4.08586	29.0105	2.98559	1.38578	-6.74523																								-9.62528	53.9257	47.7272	15.4255	12.1588
control subject 289	-200.417	102.075	-40.8084	-76.3593	-20.103	-5.62495	-38.6697	19.4862	-15.0951	10.9074	-13.7617	-4.98635	-39.1879	16.1347	-14.7351	-5.5773	-18.6399	4.74612	-7.25975	0.288323	-3.30363																								72.7428	27.6313	-30.8759	-41.7525	-53.6645
control subject 290	-188.714	94.0737	-33.533	-86.8259	-29.6576	-11.8284	-36.9017	16.2884	-21.4484	3.53868	-14.4455	1.81253	-43.721	9.384	-17.3115	-14.8527	-17.8819	7.0726	-3.7532	-4.11338	-1.49615																								84.4459	19.6305	-23.6005	-52.2191	-63.2191
control subject 291	-210.723	104.677	-29.5475	-76.8991	-20.871	6.51375	-36.1372	20.3525	-12.2103	6.48572	-13.0841	0.80735	-40.392	-0.306823	-20.2302	-7.74368	-11.4225	2.72483	-11.4451	-2.44113	2.30907																								62.4369	30.2336	-19.615	-42.2924	-54.4325
control subject 292	-207.26	106.081	-30.4086	-71.5985	-25.5578	-5.6338	-31.01	32.6465	-19.2953	8.41219	-19.0433	-5.28803	-40.3045	23.7741	-11.1592	-13.3803	-12.607	4.03717	-4.78001	2.0673	10.0929																								65.8997	31.6375	-20.4761	-36.9917	-59.1193
control subject 293	-204.104	114.654	-42.4758	-83.6211	-23.8543	-19.2932	-26.372	31.7367	-17.3009	2.82086	-13.2629	-5.86878	-42.4022	29.9926	-7.79554	-11.5962	-21.4166	7.25214	-5.82321	0.567761	9.8377																								69.0565	40.2109	-32.5433	-49.0143	-57.4158
control subject 294	-232.824	137.366	33.5508	-22.1961	33.0879	-61.1505	-23.4499	-3.3186	10.7763	24.4333	4.62191	-22.9862	-24.2693	-0.542857	6.69486	-20.1357	-4.48603	33.5317	8.02508	7.96216	-11.3596																								40.3361	62.9231	43.4833	12.4107	-0.473558
control subject 295	-243.626	138.967	41.1769	-17.8406	24.1852	-60.4876	-23.689	-7.01063	9.18175	25.019	5.98357	-18.0758	-21.9207	1.13125	9.85395	-19.4422	-10.6896	32.9298	7.75472	12.243	-4.03186																								29.5338	64.5235	51.1094	16.7661	-9.37628
control subject 296	-233.076	146.194	27.6484	-14.8176	24.0194	-56.8221	-20.9867	-8.58253	8.10839	29.0513	1.30119	-23.0546	-27.5224	-0.274259	7.61385	-19.6793	-10.7657	34.5979	4.73801	14.2559	-10.5119																								40.0846	71.7512	37.5808	19.7892	-9.54206
control subject 297	-235.68	139.199	21.5043	-8.57414	27.5552	-33.1697	-14.4763	-3.61358	6.38415	37.9746	-5.56156	-30.1861	-21.1704	-9.25	6.72377	-9.67766	-3.79529	22.3288	5.21496	2.95707	-17.0217																								37.4798	64.7556	31.4368	26.0326	-6.00633
control subject 298	-245.389	146.992	33.8621	-8.8724	17.1291	-56.4216	-17.7094	0.733307	8.1098	25.4561	-2.74548	-29.7566	-17.9994	8.61425	9.64862	-15.5825	-8.57823	29.8973	8.63446	12.8641	-9.63108																								27.7714	72.5485	43.7946	25.7344	-16.4324
control subject 299	-246.76	45.7233	-49.2763	-100.136	31.6575	-43.5446	-24.8904	-0.538376	17.0941	25.1494	-8.36954	0.0196596	-46.0728	0.861326	14.7744	1.49047	-28.7215	20.1532	-8.31362	-13.4443	-3.7081																								26.4006	-28.7199	-39.3439	-65.5295	-1.90404
control subject 300	-267.079	50.8149	-61.937	-84.7917	3.93953	-36.0716	-13.2702	-2.4	11.8162	16.2027	-23.274	-6.19549	-46.5535	3.20206	13.248	-6.27356	-28.3054	25.0309	-16.1901	-9.43828	-1.38532																								6.08096	-23.6283	-52.0045	-50.1849	-29.622
control subject 301	-266.28	45.387	-42.78	-85.5931	26.823	-43.9375	-17.1213	7.80108	12.0829	21.3753	-12.7093	-5.2837	-35.9339	0.0611604	6.54093	-2.11838	-19.9486	32.8388	-14.9448	-20.2567	5.57945																								6.87966	-29.0562	-32.8475	-50.9864	-6.73852
control subject 302	-257.781	51.3823	-43.9014	-100.802	27.0476	-32.3004	-23.5027	-0.283627	10.0413	23.4591	-13.0308	3.9094	-36.5067	-2.7846	7.74898	1.3066	-21.1511	26.3292	-18.3817	-15.6029	2.35831																								15.3796	-23.0609	-33.9689	-66.1955	-6.5139
control subject 303	-255.327	50.3351	-42.8561	-92.7835	25.6768	-34.2768	-27.9546	-2.28058	13.1926	31.2432	-10.9684	2.5126	-39.6399	-2.8627	15.6486	5.05673	-19.535	21.8138	-8.50554	-15.5553	0.922819																								17.8332	-24.1081	-32.9236	-58.1768	-7.88473
control subject 304	-275.297	68.1469	-40.1321	-92.7946	2.77405	19.0241	-4.27882	13.7235	-1.23092	27.6663	-7.24079	8.06482	-27.456	12.4881	-12.2881	1.1434	-18.3008	6.71489	-8.70029	9.64234	-7.96271																								-2.13641	-6.29627	-30.1996	-58.1878	-30.7875
control subject 305	-271.144	74.6966	-41.5266	-98.3181	9.34768	21.312	-5.95926	8.21608	-9.16205	28.5526	-11.9454	6.20365	-30.3242	5.96437	-15.2442	-1.68358	-19.6444	4.36647	-6.42512	6.10586	-13.8628																								2.01607	0.25342	-31.5941	-63.7113	-24.2138
control subject 306	-268.338	78.9331	-35.4565	-83.7465	14.5708	26.0071	-15.9951	26.7221	-3.00731	25.7437	-7.96918	0.975734	-30.2817	5.27866	-15.1743	-4.02267	-12.0208	12.1278	-6.7566	3.40821	-8.74502																								4.82221	4.48991	-25.524	-49.1397	-18.9907
control subject 307	-264.781	72.0947	-48.9298	-97.9765	15.8146	-8.66341	-9.0443	23.5967	-2.65787	30.4796	-11.2898	0.536901	-31.6874	10.5656	-2.01963	-3.00528	-20.6377	12.4599	-4.10526	1.96218	-9.03175																								8.37876	-2.3485	-38.9973	-63.3697	-17.7469
control subject 308	-267.876	80.2297	-39.2806	-87.8541	15.8075	4.46978	-12.3847	15.987	-6.12598	21.9044	-11.2021	1.08733	-30.5851	-0.415071	-10.896	-6.5618	-14.1115	17.6449	-3.32064	0.12818	-1.8329																								5.28383	5.78653	-29.3481	-53.2473	-17.754
control subject 309	-256.334	68.8776	-56.4961	-81.9289	7.1944	-34.0198	-15.8425	7.9874	7.02637	-3.15366	-11.9025	24.6869	-44.0964	6.38801	6.48809	-17.7192	-13.4372	8.26643	-16.2081	13.5622	2.31936																								16.8266	-5.56563	-46.5636	-47.3221	-26.3671
control subject 310	-251.499	73.9414	-48.8802	-73.399	7.45982	-33.5323	-20.1022	-5.49513	3.91638	-8.54519	-8.17776	27.1083	-42.3094	-12.4567	11.7277	-16.1158	-11.9435	3.65986	-16.4788	14.2814	2.9469																								21.6616	-0.501813	-38.9478	-38.7922	-26.1017
control subject 311	-246.236	66.2149	-44.2767	-92.3001	21.8952	-46.7542	-14.8134	-1.56657	2.58388	-15.3031	-2.47291	21.7163	-39.213	2.85432	13.0678	-21.5545	-19.6119	11.1614	-8.17699	17.2657	2.19902																								26.9237	-8.2283	-34.3443	-57.6934	-11.6663
control subject 312	-251.309	68.4125	-54.581	-88.3945	5.4209	-55.796	-16.8425	1.19278	8.43642	-18.4094	-3.27649	34.5118	-41.2449	7.05024	12.9192	-16.2323	-21.6364	4.59112	-16.3698	18.019	4.86928																								21.8509	-6.03073	-44.6485	-53.7878	-28.1406
control subject 313	-271.539	60.9823	-36.502	-36.4249	11.8956	-47.2591	-6.81026	37.918	-16.0216	41.9804	6.63635	14.4188	-34.9362	39.8065	12.8871	-14.007	-21.9058	13.1706	4.30835	9.61572	-7.48517																								1.62141	-13.4609	-26.5696	-1.81811	-21.6659
control subject 314	-275.547	73.5951	-34.1592	-19.5575	-7.77988	-34.3042	-24.2395	27.3453	-24.1827	34.349	-5.65171	16.3928	-30.03	15.8951	0.388436	-13.8769	-11.3096	26.4626	-10.8275	8.47278	-13.857																								-2.38694	-0.84807	-24.2267	15.0493	-41.3414
control subject 315	-255.524	95.0218	-14.8029	-11.7469	18.1153	-31.066	-15.0595	49.9524	-13.3152	30.8041	3.83892	13.6322	-33.2396	36.3876	23.9264	-21.5722	-15.6057	13.1352	7.43469	13.0099	-2.8284																								17.6362	20.5786	-4.87041	22.8599	-15.4462
control subject 316	-258.337	129.849	5.15219	-30.6172	15.6304	-5.85133	-5.95932	20.6729	9.90914	48.2235	0.595788	5.4076	-42.1696	12.4795	4.04151	-16.2997	-24.5379	23.2876	-19.2231	6.69467	-39.8834																								14.8234	55.4056	15.0847	3.98962	-17.9311
control subject 317	-253.224	130.457	1.08589	-26.5624	15.765	-31.1751	-1.17573	16.4079	2.57954	38.7587	-1.02672	4.06867	-33.4203	20.2713	11.005	-21.337	-26.467	16.2833	-9.13326	5.90487	-30.8454																								19.9361	56.0141	11.0184	8.04437	-17.7965
control subject 318	-248.368	138.217	6.01524	-33.8668	25.7056	-12.6823	3.69721	33.0506	-0.318382	43.8432	-2.09163	9.74731	-34.842	26.9505	15.9459	-26.541	-27.0576	19.2022	-7.7331	5.78662	-33.0074																								24.7919	63.774	15.9477	0.739989	-7.85593
control subject 319	-261.434	127.99	-9.63333	-30.2771	21.2315	-25.5667	3.09093	16.5862	3.67965	41.1385	-0.483406	8.21335	-35.1977	23.314	9.88132	-27.0193	-28.4657	20.8091	-12.5566	3.18552	-34.697																								11.7261	53.5471	0.299153	4.32966	-12.33
control subject 320	-262.724	131.254	-1.69661	-30.7403	15.219	-37.8985	1.4513	12.057	9.89708	40.7928	2.81334	4.05036	-38.3621	30.1297	10.5454	-22.2223	-33.711	15.9723	-7.20505	6.8501	-30.0695																								10.4357	56.8112	8.23587	3.86647	-18.3425
control subject 321	-270.644	91.2239	5.30749	-19.5991	45.417	-27.4598	-43.9033	-2.98889	-38.2068	24.2939	16.4537	21.3029	-18.1939	2.99916	7.14561	-2.22983	8.70519	21.5797	5.56306	2.26824	-4.10107																								2.51622	16.7807	15.24	15.0077	11.8555
control subject 322	-275.955	120.382	5.45689	3.6909	48.8234	-1.70337	-30.5363	2.18214	-24.7022	32.8788	5.47152	10.2054	-15.5017	6.96284	16.612	-11.6159	10.1662	17.6007	3.12702	3.30024	-3.25538																								-2.79533	45.9389	15.3894	38.2977	15.2619
control subject 323	-276.677	104.474	-7.88725	-13.1698	47.9724	-11.4563	-37.2759	-13.9348	-34.8695	26.4781	6.57631	16.9101	-20.3494	-5.59566	1.80881	-2.08916	9.9012	19.0258	-3.57783	0.0131798	-5.49926																								-3.51727	30.0304	2.04523	21.437	14.4109
control subject 324	-279.51	116.347	-12.0285	-11.0506	55.4349	2.54775	-44.8652	-19.0584	-37.424	28.6029	8.14566	17.0286	-24.1609	-2.62689	3.89221	-4.25865	12.259	25.7969	-8.32176	4.26208	-5.03009																								-6.34986	41.9034	-2.09606	23.5562	21.8734
control subject 325	-281.341	118.893	-10.1091	-12.1759	57.7776	1.81199	-35.7481	-21.4659	-25.052	30.2296	8.18921	11.8842	-28.4293	-9.77023	-0.499391	-5.99729	12.4719	30.3492	-13.2573	1.97329	-3.2021																								-8.18084	44.45	-0.176642	22.4309	24.2161
control subject 326	-222.763	89.256	-58.3788	-44.0029	-14.723	-43.2691	-25.4891	18.7534	-13.9512	-2.57724	-9.69764	10.9243	-43.0919	6.71314	1.0483	-22.737	-20.0511	7.60178	-17.002	0.173607	3.56577																								50.3972	14.8128	-48.4463	-9.39613	-48.2845
control subject 327	-207.117	100.156	-40.5966	-53.7768	-3.35612	-51.0014	-26.2406	20.7127	-14.4597	0.636919	-11.973	1.42008	-41.6332	0.142865	7.42483	-22.6503	-15.4842	15.2134	-14.9751	-8.35959	-2.37451																								66.0431	25.7131	-30.6641	-19.17	-36.9176
control subject 328	-219.649	102.702	-49.3451	-34.1419	-19.621	-41.6883	-25.658	32.7365	-19.9236	4.83329	-7.87961	1.11827	-38.2588	13.9658	11.7767	-15.9479	-11.7783	5.60891	-14.9147	0.558848	0.41332																								53.5113	28.2591	-39.4126	0.46484	-53.1825
control subject 329	-207.675	102.698	-50.4522	-48.4191	-8.31605	-63.6257	-26.5745	24.1001	-13.6461	-11.8381	-5.20256	9.05104	-37.1149	18.4311	16.9537	-24.8698	-24.5248	8.94931	-13.1942	-0.286038	2.2689																								65.4848	28.2546	-40.5198	-13.8123	-41.8776
control subject 330	-201.076	101.916	-41.5373	-43.4965	-5.86522	-64.203	-20.0878	32.4872	-14.9839	9.37927	-6.59941	1.33947	-41.943	18.8295	17.1822	-28.56	-17.7321	19.8934	-14.9715	-10.3245	-1.27115																								72.0842	27.4731	-31.6049	-8.88969	-39.4267
control subject 331	-322.061	15.8041	-48.9887	-7.31303	-6.66949	-60.375	-29.019	-16.2411	-0.160702	30.9099	-14.707	14.5579	-32.2912	21.2435	34.4282	1.70718	0.219065	2.44722	-3.34106	5.00713	4.05638																								-48.9012	-58.6392	-39.0563	27.2937	-40.231
control subject 332	-315.678	5.93852	-45.7209	-2.62695	-9.12202	-64.3643	-32.8093	-13.3338	3.75093	40.1729	-8.32439	13.5726	-29.6015	25.742	28.7213	2.97156	0.118621	0.538786	4.221	7.09255	2.02147																								-42.5174	-68.5047	-35.7885	31.9798	-42.6835
control subject 333	-318.725	10.124	-39.1972	-6.24081	-8.99319	-47.5716	-27.8385	-22.2968	3.89651	43.1109	-16.5547	18.0363	-30.6085	20.1327	28.5967	1.32356	-0.282765	1.20039	0.118847	5.16523	-2.68093																								-45.5649	-64.3193	-29.2647	28.366	-42.5547
control subject 334	-319.686	21.5178	-37.4194	-0.669541	5.61388	-60.6199	-28.8284	2.02179	5.51668	36.0369	-11.772	12.0575	-26.7296	27.8123	22.7896	-3.29567	-0.854619	3.00272	1.93781	5.64332	8.20356																								-46.5255	-52.9254	-27.4869	33.9372	-27.9476
control subject 335	-313.726	12.9217	-33.1401	-5.55266	-4.64197	-67.1174	-35.179	-8.99959	4.86161	42.3792	-10.6635	14.1833	-27.7293	24.1883	22.8455	0.547332	-0.826126	-1.35601	5.25659	5.43875	-1.21111																								-40.5654	-61.5215	-23.2076	29.0541	-38.2035
control subject 336	-271.821	73.2657	27.3181	-13.2626	-8.5117	-48.099	-23.596	-1.52658	12.5912	27.4411	-4.66138	-9.75161	-22.7211	2.2989	18.0456	-7.13939	-8.41496	2.51661	5.04804	0.107118	-16.5885																								1.33943	-1.17749	37.2506	21.3441	-42.0732
control subject 337	-266.43	82.8149	32.434	-8.49772	-18.0565	-47.6522	-20.452	8.14531	8.56922	23.3318	0.130732	-8.14618	-21.3331	14.6354	26.4831	-9.70541	-5.75197	-5.19019	5.29496	4.5385	-10.3207																								6.73016	8.37164	42.3665	26.1091	-51.618
control subject 338	-278.2	73.9233	18.7007	-25.0953	-24.1635	-38.7357	-24.0535	-13.9525	10.5192	28.3347	-7.29558	-8.26538	-29.2904	-7.38444	12.287	1.1189	-8.14349	0.432949	-0.570684	2.72587	-17.084																								-5.04014	-0.519955	28.6332	9.51146	-57.725
control subject 339	-270.232	82.0924	23.2514	-7.3082	-13.4622	-43.6794	-26.4889	0.0951623	11.0271	30.418	-1.16949	-12.7622	-27.1012	1.2259	19.6453	-4.28814	-8.40433	0.129959	2.85241	2.22418	-17.3886																								2.92816	7.6492	33.1839	27.2986	-47.0238
control subject 340	-277.667	77.2174	23.7061	-13.6163	-20.5221	-40.8535	-17.9205	-3.51947	1.4056	23.7776	-8.99974	-13.8307	-27.5833	-2.86936	16.7003	-8.8904	-7.09588	2.23936	2.05422	-1.0438	-15.0339																								-4.50685	2.77416	33.6386	20.9905	-54.0837
control subject 341	-255.26	74.7037	33.2776	-28.4324	71.6634	-33.0349	-26.6848	-10.9092	10.3469	4.45275	-16.2151	-3.64237	-28.2738	2.8723	12.433	-4.21165	-9.38298	14.8529	-2.12703	3.95985	-20.3872																								17.9004	0.260514	43.2101	6.1744	38.1019
control subject 342	-242.745	72.6792	32.5547	-19.7341	88.4691	-26.4265	-27.8601	7.70212	7.58651	8.9382	-8.71186	4.28406	-27.3941	3.96632	32.1508	-0.808498	0.0513562	10.5377	-0.719414	8.02692	-13.3273																								30.4154	-1.76403	42.4872	14.8727	54.9076
control subject 343	-260.146	70.9131	40.2448	-21.92	82.6097	-21.6979	-24.9341	4.97272	4.74859	10.805	-13.8596	1.44433	-28.6812	1.31212	27.2358	0.196947	1.65473	12.5054	-6.17657	3.78116	-19.9968																								13.0142	-3.53015	50.1772	12.6868	49.0482
control subject 344	-238.289	55.8755	32.6092	-5.91186	93.5698	-23.6918	-36.4067	3.75081	1.0643	2.32553	-13.1607	7.75886	-15.9951	-12.3068	21.5667	-0.606285	7.7494	4.97288	-4.20983	-10.6079	-6.16028																								34.8715	-18.5677	42.5417	28.6949	60.0083
control subject 345	-235.643	78.9285	40.6493	-4.34124	85.8314	-29.9986	-31.0652	4.10438	8.24266	1.51418	-14.4897	1.29255	-28.3688	-3.69329	32.601	1.81399	4.20323	0.457962	-7.27321	2.48607	-8.0225																								37.5169	4.4853	50.5817	30.2655	52.2699
control subject 346	-238.58	118.092	44.3911	0.285647	-8.51415	-29.045	-12.8084	-9.48776	6.58198	18.5429	4.68018	-3.14958	-29.5636	0.00888026	20.3671	-9.32882	-1.47485	-22.0352	1.40621	25.7455	-20.1555																								34.5798	43.6484	54.3236	34.8924	-42.0757
control subject 347	-232.906	124.913	43.2759	9.70137	0.945626	-27.8899	-17.5508	-10.4292	9.93133	23.7891	5.77158	-3.99114	-38.0839	2.66702	20.1103	-8.93829	1.35695	-19.6091	-2.90409	24.8352	-28.5965																								40.2542	50.4701	53.2084	44.3081	-32.6159
control subject 348	-241.12	104.758	47.1514	20.5078	-8.27054	-37.1079	-22.4523	-17.7414	4.51349	14.2473	6.94173	2.31848	-29.1545	5.90076	19.4812	-11.905	-4.62702	-21.9713	4.31596	23.9684	-15.2295																								32.0401	30.315	57.0838	55.1146	-41.8321
control subject 349	-236.208	114.025	51.5627	18.651	0.240873	-41.5669	-23.1085	-9.38631	4.29432	25.1037	8.31631	-5.53769	-34.7503	9.73984	28.4661	-12.2501	-0.696412	-18.5737	1.36666	22.5883	-17.9103																								36.9523	39.5813	61.4952	53.2577	-33.3206
control subject 350	-237.656	109.539	57.5702	26.768	-8.08218	-35.999	-7.11923	-15.1533	9.22616	8.28232	7.31751	6.56975	-32.6979	14.5351	15.4516	-11.8828	-8.43452	-38.2825	2.56789	21.7431	-18.1281																								35.5045	35.0957	67.5026	61.3748	-41.6437
control subject 351	-226.001	96.4163	9.4455	-23.0768	54.1124	-22.7928	-19.4957	22.5182	10.3582	14.781	-21.1727	-2.63033	-36.1301	11.5832	1.04353	1.17045	-15.7964	-20.5917	-0.419876	-15.2559	-7.67547																								47.1591	21.973	19.378	11.53	20.5509
control subject 352	-220.463	92.333	13.7875	-27.4467	72.5811	-22.6527	-26.0034	17.0182	14.1035	19.0384	-20.4105	-1.29802	-38.0465	6.13666	8.14079	-2.34335	-10.5557	-22.7802	4.49383	-20.6597	-0.203035																								52.6967	17.8898	23.72	7.16003	39.0196
control subject 353	-216.18	99.4932	12.7229	-40.0338	62.1474	-37.889	-22.1355	24.4287	6.54928	6.88996	-15.8121	-5.39326	-41.8232	2.07782	2.96709	-4.29912	-12.3989	-14.7674	1.75325	-15.3229	-2.97783																								56.9805	25.0499	22.6554	-5.42705	28.5859
control subject 354	-221.664	100.965	23.2774	-30.7768	58.9288	-21.3192	-35.4258	17.3146	17.217	11.1204	-17.9103	0.0648817	-42.1075	3.89981	0.921604	2.50644	-13.0042	-22.8807	-0.795277	-23.998	-1.04935																								51.496	26.5215	33.2099	3.82994	25.3673
control subject 355	-225.223	100.914	21.5028	-22.1994	63.3936	-30.8446	-37.0904	18.8498	12.2952	5.35712	-23.8461	-3.81803	-34.456	17.6145	14.0731	-2.35037	-19.86	-17.5143	4.02064	-19.2023	6.52417																								47.9371	26.471	31.4353	12.4074	29.8321
control subject 356	-271.08	81.0742	-29.7093	-44.1991	65.9979	-16.7752	-27.3423	1.81598	-7.79834	35.9795	-10.0533	-2.69264	-53.5005	0.0914984	-7.76774	-5.85455	-1.73277	-5.54787	-11.8872	6.6593	-21.077																								2.08041	6.63097	-19.7768	-9.59233	32.4364
control subject 357	-251.732	97.253	-16.6062	-37.9914	50.8635	-26.0884	-27.884	10.0692	-4.62221	26.0894	-13.2167	-9.06182	-52.5001	7.07019	-8.56378	-4.34057	-9.53535	-0.0714522	-0.803582	-2.88301	-10.1379																								21.4281	22.8098	-6.67368	-3.3846	17.302
control subject 358	-246.471	101.398	-10.3866	-40.3928	51.3648	-19.4499	-30.503	18.4445	1.38533	38.126	-15.0437	-17.2605	-45.8871	19.9317	-14.3658	-1.7256	-13.6034	5.89566	-0.474535	-1.62637	-9.03296																								26.6892	26.9547	-0.454133	-5.78601	17.8033
control subject 359	-257.673	99.1458	-23.1797	-41.2221	45.2313	2.18359	-23.947	3.43399	2.24328	41.0643	-17.1316	-5.0227	-57.1835	3.05102	-4.24828	1.32118	-2.80413	-3.34952	-6.4248	-2.39389	-19.7617																								15.4872	24.7025	-13.2472	-6.61535	11.6697
control subject 360	-261.878	84.4984	-26.3762	-34.7991	48.1517	-23.9228	-37.3616	0.537552	-7.1843	35.754	-12.4014	-10.6504	-48.5004	12.7802	-1.03546	-8.65412	-18.6729	-1.40432	-6.07686	8.0021	-17.4674																								11.2817	10.0552	-16.4437	-0.192296	14.5902
control subject 361	-326.736	59.5497	13.9818	-57.8458	43.8287	-67.7716	-15.0237	-26.2825	-7.61596	16.0158	-4.4998	10.5356	-30.2162	-5.17521	9.98711	-16.9711	10.0579	31.4426	-12.1586	9.57498	0.409844																								-53.5754	-14.8935	23.9143	-23.239	10.2672
control subject 362	-324.74	50.3611	26.229	-54.3451	31.8054	-78.4603	-23.4394	-24.1766	-0.745952	17.445	2.38171	16.8771	-22.047	12.8339	24.0946	-11.2811	1.33402	20.3808	-0.175031	21.3244	1.76571																								-51.58	-24.0821	36.1615	-19.7383	-1.75609
control subject 363	-316.11	67.4627	13.3385	-58.9113	49.5001	-49.3926	-18.3529	-19.8902	-2.50194	22.9438	-6.39099	8.39708	-29.1687	-7.02447	9.12951	-16.1049	12.4712	36.781	-21.1074	5.80526	-9.89677																								-42.9494	-6.98051	23.2709	-24.3045	15.9386
control subject 364	-327.116	61.6942	17.9317	-49.56	45.9791	-63.6971	-14.8279	-12.2543	-0.854942	28.3445	-6.96923	3.65564	-26.5326	4.95601	23.4745	-18.8779	6.72943	36.9315	-12.9293	9.00751	-4.44563																								-53.9556	-12.749	27.8641	-14.9532	12.4176
control subject 365	-308.72	74.9947	22.3913	-52.2498	56.0779	-61.6248	-18.0329	-21.0578	-1.67672	28.969	0.284124	7.98642	-32.8446	7.89559	27.8354	-28.7263	5.36805	36.7529	-15.865	12.5418	-9.48269																								-35.5599	0.551438	32.3238	-17.643	22.5164
control subject 366	-231.59	63.9745	-49.2512	-37.7516	-18.3468	-33.5001	-17.5754	-26.9723	-13.6236	20.4336	-4.33341	11.8071	-41.1782	27.3325	16.6171	-11.0718	-15.1954	8.6128	0.0787997	-9.93621	-8.40365																								41.57	-10.4687	-39.3187	-3.1448	-51.9083
control subject 367	-221.793	79.1213	-64.8747	-32.1828	-16.2067	-27.1815	-17.1756	-34.6018	-11.08	17.88	-8.32016	8.52896	-50.7933	22.6522	15.1598	-1.56706	-23.1545	0.870745	-4.90622	-8.36717	-9.8805																								51.3667	4.67806	-54.9423	2.42402	-49.7682
control subject 368	-233.361	72.0227	-51.9548	-30.4664	-21.7122	-25.3245	-12.5883	-30.403	-13.454	24.6393	-7.91241	11.9541	-41.4947	32.6187	15.0248	-7.46397	-16.5906	7.49687	-1.7959	-7.2848	-8.55837																								39.799	-2.42051	-42.0223	4.14034	-55.2737
control subject 369	-219.789	75.8117	-40.376	-21.2966	-14.4611	-6.40547	-24.376	-18.8233	-14.3845	22.637	-11.3674	14.913	-40.5774	21.4256	11.6841	-8.81573	-11.6874	6.66085	-0.601263	-11.7152	-10.6521																								53.3709	1.36853	-30.4435	13.3102	-48.0226
control subject 370	-227.534	71.1476	-51.718	-27.8633	-13.2693	-23.7795	-21.3769	-27.1978	-13.9645	24.7944	-4.37786	9.63131	-44.6795	23.7855	16.868	-3.1186	-15.5416	6.76529	-2.36341	-12.8554	-10.9458																								45.6263	-3.29561	-41.7856	6.7435	-46.8308
control subject 371	-262.58	53.5157	-13.8472	-62.0962	23.7911	-14.2065	-23.9951	-30.462	-17.123	20.5066	4.40629	25.6786	-36.7155	5.99179	-10.4113	-12.0441	-9.23936	0.844677	-9.96801	1.52662	-8.14306																								10.5803	-20.9275	-3.91469	-27.4895	-9.77041
control subject 372	-266.138	60.2974	-20.6716	-62.5313	24.9559	-43.4177	-21.8299	-35.1298	-13.9769	21.2556	8.29383	20.2201	-45.1121	10.6685	-8.62565	-16.1045	-19.417	5.44338	-5.52479	0.35119	-14.4514																								7.02202	-14.1458	-10.7391	-27.9246	-8.60564
control subject 373	-266.019	51.862	-13.3552	-54.9657	22.7882	-24.7231	-26.1423	-36.5069	-21.9052	20.3782	5.26897	20.9138	-35.1127	6.87781	-16.8932	-15.2372	-7.9447	1.87901	-7.9746	-0.834789	-9.21216																								7.14162	-22.5812	-3.42268	-20.359	-10.7733
control subject 374	-224.958	94.5423	4.58911	-34.7971	28.2236	-32.8669	-32.8157	9.76444	-19.6245	25.2345	9.90158	11.8481	-46.2434	23.6779	15.2294	-25.4453	-18.9185	8.90818	7.53234	-9.53415	-2.9927																								48.2023	20.0991	14.5216	-0.190339	-5.33793
control subject 375	-302.218	37.6297	15.1532	-20.7666	61.504	-29.4619	-29.2155	-19.9649	-6.01762	15.4924	-13.0247	-5.11037	-33.4415	12.391	-2.77123	-3.8445	2.58908	1.0476	-2.62748	-1.29262	11.1685																								-29.0578	-36.8135	25.0857	13.8402	27.9425
control subject 376	-294.787	34.038	3.48234	-29.6374	25.8478	-42.2898	-20.4483	-35.9074	-10.7536	4.61139	-7.65409	22.7565	-36.6187	27.5971	-13.354	-4.80036	-2.21883	-17.317	1.50896	12.0676	1.2057																								-21.6269	-40.4052	13.4148	4.96938	-7.71373
control subject 377	-303.791	41.0523	9.37875	-25.515	51.9003	-32.9845	-15.295	-32.8044	-3.01925	29.1041	-15.3157	20.6653	-40.4786	14.7221	-10.4066	-10.2783	-2.80203	-15.3428	-1.7716	13.3446	-2.10659																								-30.6305	-33.3909	19.3112	9.09177	18.3388
control subject 378	-299.008	37.9917	2.69755	-32.41	51.8724	-45.2224	-19.112	-36.7455	-11.4058	11.9929	-10.0715	20.8669	-42.3002	13.6682	-8.76079	-4.96644	-1.04854	-12.74	-2.54128	12.3099	1.10478																								-25.8474	-36.4515	12.63	2.19674	18.3109
control subject 379	-295.506	45.6748	11.228	-27.218	56.582	-5.06293	-14.5025	-28.926	-13.4911	16.6219	-14.8603	21.1423	-35.2192	10.0487	-18.9151	-12.3256	6.45767	-13.249	-2.8963	3.1364	10.422																								-22.3458	-28.7684	21.1605	7.38876	23.0205
control subject 380	-228.914	115.708	-5.56026	6.99204	47.2539	-25.7745	-34.8365	39.7279	16.5901	27.3306	-0.0673096	-11.6689	-20.2887	11.0172	34.5345	-6.91375	7.71395	27.1674	-3.2391	-10.717	-7.86583																								44.2464	41.2649	4.37222	41.5988	13.6923
control subject 381	-242.341	111.594	-20.4257	-0.888543	19.0862	-31.2007	-23.5459	23.0008	8.41925	17.7758	-0.738811	-8.19662	-30.6202	8.22947	20.5189	-4.41664	3.00937	26.2142	-9.43287	-1.4243	-10.5984																								30.8195	37.1503	-10.4932	33.7182	-14.4753
control subject 382	-237.712	110.892	-34.157	-12.7475	19.9031	-32.297	-27.4196	13.4253	10.4176	17.9319	-2.74578	-4.54602	-28.1367	8.64627	19.7493	-3.4821	3.85926	25.4322	-12.6562	-1.23386	-7.51862																								35.4477	36.4491	-24.2245	21.8593	-13.6584
control subject 383	-240.548	110.073	-32.3191	-6.36651	22.7472	-39.9021	-27.37	14.0174	8.42529	17.872	-5.32341	-14.4286	-28.6727	-3.50734	18.9847	1.40761	3.1228	27.6	-11.139	-8.34735	-13.2729																								32.6124	35.6296	-22.3866	28.2403	-10.8143
control subject 384	-237.109	98.75	-24.9456	3.05975	17.7564	-23.6164	-33.3983	6.17286	4.57261	18.5727	-8.26059	-10.7149	-27.6373	0.825579	12.6157	1.39044	9.00885	24.4696	-10.675	-5.24156	-13.6174																								36.0511	24.3068	-15.0131	37.6665	-15.8051
control subject 385	-293.898	64.7982	39.4919	5.94358	106.981	-22.4141	-21.4544	-23.8339	-17.0665	47.3515	-9.19468	-1.11827	-25.1034	13.5982	23.5485	4.33936	9.27144	-20.1607	10.4697	0.289242	-18.4662																								-20.7379	-9.64497	49.4244	40.5504	73.4195
control subject 386	-297.856	73.3104	54.9023	14.4828	95.3571	-20.8748	-27.1001	-30.101	-9.71348	43.184	-7.11472	-4.13147	-23.8411	13.4393	20.9442	4.20798	7.45817	-10.2869	9.68379	-5.42546	-14.9298																								-24.696	-1.13284	64.8348	49.0896	61.7956
control subject 387	-297.64	69.0192	46.8088	9.28403	94.815	-20.8779	-21.3582	-27.4828	-10.0505	46.2485	-8.84899	7.11712	-18.1847	11.7075	25.8041	0.235786	7.54254	-15.8939	11.7499	-1.8829	-15.0532																								-24.4797	-5.42401	56.7412	43.8908	61.2535
control subject 388	-308.516	72.5448	38.8143	2.8665	108.218	-20.9765	-14.0783	-27.717	-8.44988	55.4522	-10.4396	-6.63997	-25.9246	9.79618	31.0962	2.39468	11.3653	-17.1813	15.0332	-0.702869	-12.2625																								-35.3557	-1.89843	48.7468	37.4733	74.6569
control subject 389	-294.806	69.2449	48.9462	11.4746	103.366	-21.1677	-20.8651	-23.6437	-12.7437	42.4987	-10.68	1.21864	-15.2001	17.4911	26.735	0.528569	5.35812	-16.1605	14.5107	-1.78938	-12.491																								-21.6454	-5.1983	58.8786	46.0814	69.8046
control subject 390	-269.429	50.4572	-32.817	-26.3642	55.5478	-21.8781	-33.0164	-1.22914	17.5036	8.24722	-17.804	-6.34317	-20.4245	-6.88629	4.05366	-0.407518	0.814694	-15.3747	-13.1989	11.9565	-7.47459																								3.731	-23.9861	-22.8845	8.24262	21.9863
control subject 391	-266.403	53.2082	-26.5328	-33.0474	62.8603	-25.6008	-25.649	1.88496	12.6361	22.1415	-11.9495	-7.92489	-28.2927	-6.36813	-0.752873	0.529874	-0.44446	-17.1251	-12.3556	14.2417	-20.2163																								6.75727	-21.235	-16.6003	1.55942	29.2988
control subject 392	-277.539	58.7987	-27.4759	-30.3291	49.1461	-22.1157	-24.6614	-2.67283	16.3223	33.737	-20.4563	-13.8647	-32.5114	-0.35743	8.28093	10.2353	-2.60947	-8.47851	-12.4499	6.22346	-20.8942																								-4.37906	-15.6445	-17.5434	4.27768	15.5846
control subject 393	-287.178	61.475	-34.2789	-20.3095	45.9832	-9.15966	-14.4461	-1.41373	20.8609	24.338	-21.603	-17.3616	-24.8202	-5.77817	10.0392	3.70247	-3.36227	-10.708	-15.0139	15.7228	-12.4779																								-14.0182	-12.9682	-24.3464	14.2972	12.4217
control subject 394	-280.545	90.8513	-20.4698	-32.205	51.5958	1.34162	-42.3599	26.0165	5.56532	42.5033	-6.09427	-21.8803	-15.3211	-6.44807	17.414	13.9549	-2.89911	18.9081	0.297734	0.586422	-8.8713																								-7.38525	16.4081	-10.5374	2.40182	18.0343
control subject 395	-282.269	80.1246	-13.8142	-31.393	33.4922	-7.2743	-43.6643	18.2801	1.34646	33.6517	-8.06302	-15.4885	-6.77573	-0.836354	18.737	10.6794	-1.76131	15.3423	1.75277	-1.47856	-6.18909																								-9.10931	5.68135	-3.88174	3.21374	-0.0692904
control subject 396	-282.638	89.7715	-19.6131	-27.9198	49.4813	4.69839	-44.565	22.8331	5.52639	48.5658	-5.21557	-24.7219	-14.4669	-10.3096	18.8625	10.9618	-2.2746	20.3233	-1.16065	-2.14347	-5.07236																								-9.47742	15.3283	-9.68058	6.68699	15.9198
control subject 397	-274.455	89.3108	-16.9114	-33.7252	47.733	-6.96189	-40.288	16.0062	7.35404	50.461	-9.05723	-26.868	-22.3501	-10.1796	12.8819	11.9714	-2.79524	19.0919	-0.0871608	3.06865	-12.1675																								-1.29457	14.8676	-6.9789	0.881549	14.1715
control subject 398	-279.311	92.3662	-17.8309	-16.813	49.1235	2.76461	-39.27	31.8657	10.3649	46.77	-9.46858	-31.4525	-22.9733	-19.318	5.35676	10.2243	0.145803	19.943	0.860239	5.49834	-18.1176																								-6.15051	17.923	-7.89844	17.7938	15.562
control subject 399	-270.764	49.4139	-38.1491	-76.8195	47.3661	-14.5932	-8.2267	-14.9605	-1.80926	16.0775	-16.9691	9.61555	-25.1921	2.96571	-12.2872	-0.0383304	-5.16836	8.76879	-8.13759	0.436453	-10.1599																								2.39596	-25.0293	-28.2166	-42.2128	13.8046
control subject 400	-276.115	52.6275	-30.7742	-68.1911	34.2949	-1.53396	0.6811	-8.70151	5.23501	13.9942	-21.0456	3.5233	-26.1675	5.77397	-12.5324	-0.87602	-5.34818	3.60332	-5.85275	-1.83345	-13.2936																								-2.95475	-21.8157	-20.8417	-33.5843	0.733419
control subject 401	-271.312	50.5213	-36.0805	-72.9826	45.0259	-9.22315	-7.20754	-13.6305	2.70833	14.6196	-17.7269	11.8579	-23.7989	1.76324	-10.9325	-2.43513	-4.17354	3.65029	-8.1387	-0.60094	-12.0935																								1.84779	-23.9219	-26.1481	-38.3758	11.4644
control subject 402	-272.255	51.237	-33.0984	-66.7348	21.7933	-1.09757	-1.57985	-14.2358	3.83929	14.5613	-17.9756	8.00489	-19.6548	9.35425	-12.2914	0.744777	-1.7341	1.04858	-3.96501	3.84194	-10.2441																								0.905272	-23.2062	-23.1659	-32.128	-11.7682
control subject 403	-271.898	54.3953	-36.1719	-72.2426	31.6153	-5.44388	-7.03491	-19.015	4.00699	13.3951	-19.3691	14.3989	-31.0087	2.22171	-18.5191	-0.482746	-6.06831	2.64923	-8.13165	-0.822637	-6.8734																								1.26257	-20.0479	-26.2394	-37.6359	-1.94618
control subject 404	-251.91	116.263	-0.825356	-51.7248	40.2807	-10.8947	-8.12594	6.82953	0.1609	34.4345	-11.8322	-0.650011	-28.4612	19.865	2.95282	-18.083	-6.75725	0.0384816	8.88479	9.39869	0.741231																								21.2497	41.8195	9.10713	-17.118	6.71916
control subject 405	-238.041	103.268	10.9924	-50.9116	15.6903	-43.4052	-15.5956	4.51364	-9.18829	17.8258	-14.1829	-1.63934	-31.7521	22.3077	-11.1839	-15.5776	-15.7602	0.704766	13.2664	-4.5301	3.56359																								35.1196	28.8244	20.9249	-16.3048	-17.8712
control subject 406	-244.981	116.907	10.8466	-67.4486	22.3283	-54.5158	-6.039	0.0663449	8.39427	24.4301	-10.1759	-15.0005	-45.3262	34.379	8.04634	-17.4418	-14.4956	1.07188	15.4007	11.637	12.5444																								28.1789	42.4643	20.779	-32.8418	-11.2332
control subject 407	-226.291	112.851	-0.114082	-43.5211	43.4796	-28.7248	-13.0012	3.09258	-40.2273	15.1314	-26.1081	-13.7137	-33.0765	31.2877	9.83601	-20.6138	-11.5012	9.17868	11.849	-19.5784	3.59226																								46.8693	38.4076	9.8184	-8.91436	9.91805
control subject 408	-245.153	106.665	12.0667	-46.0804	12.1925	-43.717	-15.1144	0.424078	-10.4006	10.4044	-14.3108	0.181542	-26.6366	28.6182	-10.8471	-18.5738	-20.655	5.37912	10.166	0.0628458	2.36328																								28.0068	32.2223	21.9991	-11.4736	-21.369
control subject 409	-319.146	21.8462	-54.0213	-56.4245	46.4701	-36.74	-2.047	-3.90751	19.3365	35.5515	-17.5098	0.783098	-37.0456	9.40019	21.8965	-4.89599	-17.6341	-3.21209	-7.13779	15.3714	0.100861																								-45.9854	-52.597	-44.0888	-21.8177	12.9086
control subject 410	-325.189	20.0976	-55.8139	-50.1979	46.2541	-42.1465	-0.268225	-0.0719339	22.6985	51.4669	-21.0573	-7.24526	-42.6605	21.3916	25.0206	-8.40542	-14.2429	1.73512	-7.35598	21.8559	-4.4897																								-52.0292	-54.3457	-45.8814	-15.5912	12.6926
control subject 411	-309.425	30.4535	-49.1129	-63.4515	25.3054	-47.3819	2.90786	1.32596	21.9617	27.6139	-15.3624	-6.137	-49.1728	14.0558	14.3138	-0.63044	-18.6242	9.54543	-6.21237	12.1962	4.78272																								-36.265	-43.9897	-39.1804	-28.8447	-8.25606
control subject 412	-321.643	11.5641	-47.8316	-54.6022	45.7694	-26.7261	-5.16162	-2.70239	20.23	35.6285	-23.0811	8.57162	-34.016	1.54753	7.77725	-9.29931	-5.53135	4.32814	-11.2978	14.177	-1.75133																								-48.4826	-62.8791	-37.8991	-19.9955	12.2079
control subject 413	-316.247	-1.05535	-54.4762	-58.1572	33.5968	-52.5265	-4.19769	-7.73634	19.4676	34.5791	-21.7574	2.18028	-41.2123	18.7965	14.1307	-6.04804	-9.96084	1.89055	-11.9185	16.2533	-2.61801																								-43.0873	-75.4986	-44.5437	-23.5504	0.0353021
control subject 414	-272.475	79.9593	-4.01288	-14.9221	29.8911	-10.6934	-22.2089	4.74897	-5.65512	35.0252	-10.0205	-26.7135	-5.44546	2.75569	-2.36018	2.09142	8.02719	9.43906	6.21704	-21.4054	-6.93341																								0.685154	5.51612	5.91961	19.6847	-3.6704
control subject 415	-268.718	80.7344	1.13345	-18.0216	26.6107	-26.2113	-37.4502	-9.07134	-2.69644	25.1137	-2.48056	-16.9931	-4.31404	12.7641	2.26104	0.237813	-0.455602	17.3957	5.25861	-9.87338	-7.40502																								4.44166	6.29118	11.0659	16.5852	-6.95079
control subject 416	-269.644	87.9507	2.65565	-27.297	63.5306	-13.0727	-36.1597	-7.07697	-6.10751	40.4032	-12.6481	-27.752	-10.9335	-13.1395	-6.95003	-2.99141	2.39461	27.1252	-0.496077	-20.5131	-10.4424																								3.51594	13.5075	12.5881	7.30974	29.9691
control subject 417	-288.389	50.4322	39.5013	-45.6989	7.31149	-40.062	-31.589	13.6663	-9.44502	9.4419	-3.60517	-5.05146	-21.3376	32.1601	7.19304	-1.13363	-11.9085	-22.1565	6.45455	-0.238345	2.92111																								-15.2287	-24.011	49.4338	-11.0922	-26.25
control subject 418	-286.628	55.0997	41.6932	-39.1532	-1.40599	-15.14	-28.125	-0.93603	-6.64361	2.35042	-9.0404	-3.47392	-26.0632	22.6989	2.22213	-2.12707	-10.7723	-16.0239	0.463778	-3.92196	4.37948																								-13.4677	-19.3435	51.6257	-4.54638	-34.9675
control subject 419	-290.183	54.8219	38.7924	-42.3542	3.75337	-21.9509	-35.0468	3.59775	-6.22036	13.8982	-1.67707	-4.53776	-27.7909	31.1477	-2.59241	-1.5613	-12.1154	-18.2004	-3.66657	3.4115	1.9927																								-17.0225	-19.6213	48.7249	-7.74747	-29.8081
control subject 420	-296.084	62.6083	37.2981	-40.6911	10.4701	-21.8934	-30.7463	-1.73593	-2.75508	9.49453	-5.0298	-11.7205	-26.7506	21.8321	6.75926	-1.51888	-4.65182	-8.78663	-0.786509	-2.25116	6.17063																								-22.9236	-11.8349	47.2306	-6.08428	-23.0914
control subject 421	-303.268	40.8679	22.323	-60.8187	23.7472	-45.0445	-7.54509	-14.4738	-5.2401	14.443	9.16164	19.4992	-53.0882	14.9816	-11.5327	-22.4581	2.91173	-24.3913	-2.30743	17.5839	-6.16817																								-30.1083	-33.5753	32.2555	-26.2119	-9.81428
control subject 422	-315.497	37.7488	28.1375	-52.2853	20.4516	-47.0242	-7.3111	-7.70315	-13.005	23.8045	6.01978	16.2713	-54.9769	15.3439	-11.3303	-18.9332	4.33028	-26.073	-2.57998	27.3312	-8.14136																								-42.3368	-36.6944	38.07	-17.6785	-13.11
control subject 423	-297.803	33.3765	22.0484	-54.1246	18.8858	-46.6382	-12.8914	-5.51276	-15.2478	14.6349	10.8076	24.0966	-50.8283	9.45641	-15.5332	-20.4633	4.76534	-26.5302	-1.02282	19.8456	-9.74368																								-24.6433	-41.0667	31.9809	-19.5178	-14.6757
control subject 424	-270.647	96.9595	13.9562	-16.5119	56.4195	-30.0287	3.48221	9.53919	4.32198	28.2455	-16.1317	-18.9044	-23.0245	-14.1677	4.07616	2.81911	-0.164354	-17.8169	11.4878	-9.91039	-26.13																								2.5129	22.5163	23.8887	18.0949	22.858
control subject 425	-249.655	129.639	39.4775	7.68913	32.6996	-42.4652	-0.632329	9.11718	-7.12743	7.08379	-2.81511	-19.4277	-19.1281	15.8763	10.3444	-6.18347	-8.05439	-2.2726	14.6413	-3.42724	-4.90677																								23.5049	55.1959	49.4099	42.2959	-0.861941
control subject 426	-257.24	118.566	27.0473	-10.4722	36.3797	-39.5906	-1.55573	14.1367	4.15489	26.2429	-8.86058	-23.3303	-17.7697	-0.744087	10.0099	5.59101	-1.37619	-10.1264	15.3037	-19.3622	-20.7407																								15.9206	44.1231	36.9798	24.1345	2.81816
control subject 427	-274.822	117.204	29.8842	5.63118	41.8944	-37.6703	2.56843	7.70023	-6.19246	18.7322	-13.2981	-18.365	-19.7872	9.46082	8.31345	-2.79577	-4.88306	-7.89823	10.8572	-3.27119	-9.53851																								-1.6619	42.7607	39.8166	40.238	8.33291
control subject 428	-266.955	124.824	29.8592	0.913998	45.0092	-32.9925	-1.77736	9.04076	-1.68305	22.4427	-13.6991	-22.856	-25.9554	7.46744	13.5119	3.32048	-3.15532	-2.58008	7.69539	-3.89997	-14.9589																								6.20501	50.3806	39.7916	35.5208	11.4477
control subject 429	-286.194	48.8551	-21.3807	-62.1712	-4.64967	-33.9108	-23.75	-45.1794	-8.13911	26.3253	0.817738	14.6177	-28.13	-4.20022	19.9484	-14.3778	2.48536	9.24826	-14.6864	25.5886	-18.7367																								-13.0338	-25.5881	-11.4482	-27.5645	-38.2112
control subject 430	-274.547	64.5878	-14.8034	-72.6249	8.96516	-47.9598	-19.5998	-33.9968	-4.94797	26.665	5.32074	2.12451	-27.7133	-1.34746	18.6358	-13.9689	3.67734	19.7448	-8.65744	13.1432	-16.0175																								-1.38724	-9.85544	-4.87096	-38.0181	-24.5963
control subject 431	-284.866	62.3659	-15.3372	-40.6105	-14.3425	-22.8934	-20.1877	-25.4707	-12.5457	14.4493	4.71385	7.56734	-24.3661	7.39956	18.5625	-20.1114	3.31441	10.3593	-11.6622	25.8956	-16.2345																								-11.706	-12.0773	-5.40469	-6.0037	-47.904
control subject 432	-266.488	52.1259	-9.95998	-50.841	-5.83406	-51.4634	-23.4736	-21.6165	-18.8087	25.6005	10.0112	7.68698	-30.8008	14.0407	21.7959	-15.3235	-1.77183	7.72999	-6.64549	28.5008	-27.268																								6.6723	-22.3174	-0.0274951	-16.2343	-39.3956
control subject 433	-281.288	67.8905	-10.2961	-56.1835	-23.8651	-33.5762	-17.7622	-36.0327	-3.98394	13.0688	4.12194	13.3361	-24.3851	12.6352	17.9804	-16.0611	0.672251	11.6344	-8.5334	28.8193	-12.7573																								-8.12814	-6.55269	-0.363624	-21.5768	-57.4266
control subject 434	-348.691	29.7886	-18.4921	-1.66795	18.9399	-14.2097	0.313829	-10.9882	-2.84451	30.054	7.97644	3.27511	-30.5047	15.2045	-3.954	-4.0932	7.40038	-1.17213	-3.52779	15.5456	-4.86758																								-75.5304	-44.6546	-8.5596	32.9388	-14.6216
control subject 435	-334.915	37.1266	-9.73154	4.64493	12.6502	-23.7382	6.62036	-0.252328	-7.70889	30.296	4.93791	0.447937	-25.1775	21.0772	7.26137	-12.6833	5.89042	-1.93979	-0.948523	11.0547	-4.39407																								-61.7552	-37.3166	0.200942	39.2517	-20.9113
control subject 436	-333.405	25.0496	-7.80033	3.15843	27.3655	-25.059	3.83705	4.59375	-6.74168	28.985	13.3306	4.35974	-25.2513	22.6127	5.81557	-14.5992	4.265	-8.87191	1.71582	16.3253	-3.21034																								-60.2447	-49.3936	2.13216	37.7652	-6.19603
control subject 437	-344.418	35.03	-1.32126	0.667502	15.2108	-25.5526	6.32192	-5.31748	-8.00665	32.0379	6.85994	2.90389	-26.1906	24.5414	7.82065	-14.9234	7.51649	1.47371	-0.383714	15.9838	-0.01559																								-71.2579	-39.4132	8.61123	35.2743	-18.3507
control subject 438	-336.178	31.5432	-9.98916	-5.18473	17.7568	-35.8539	4.56584	7.13625	-4.45446	24.3591	10.1889	-4.0699	-28.5515	23.1506	5.95695	-16.1977	5.46272	-4.08905	4.0255	12.9852	-0.628228																								-63.0174	-42.9	-0.0566762	29.422	-15.8047
control subject 439	-281.636	68.3644	5.29021	-32.1602	20.8702	-39.473	-4.96011	8.655	-20.8063	32.08	12.2696	-3.16204	-18.8966	37.4393	-10.7208	-17.51	5.01931	-0.855436	14.4824	10.5417	-6.15607																								-8.47601	-6.07878	15.2227	2.44655	-12.6913
control subject 440	-280.67	75.8022	11.5541	-19.4123	11.8192	-56.5192	-6.1508	14.087	-25.1456	39.8948	17.589	0.180884	-30.2853	38.4602	-12.5629	-20.6113	6.75614	2.14135	12.9393	4.13336	-13.2175																								-7.50964	1.35895	21.4866	15.1944	-21.7423
control subject 441	-272.147	81.7113	23.8373	-11.9091	35.2312	-50.6737	-10.2447	31.2213	-25.8889	43.6683	22.794	-1.83415	-28.2367	34.0784	-8.05029	-26.7935	9.22423	11.4773	23.4558	-0.41195	-5.26046																								1.01353	7.26806	33.7697	22.6977	1.66967
control subject 442	-282.851	66.3809	8.20006	-25.9749	26.9603	-61.2521	-14.5911	-2.41225	-29.5511	41.0496	27.2577	2.79431	-28.3368	25.0086	-12.0868	-16.3123	8.28556	5.98561	17.2379	8.49002	-15.8308																								-9.6905	-8.0623	18.1325	8.63188	-6.60121
control subject 443	-280.396	77.1837	19.3334	-15.1498	20.5439	-29.9857	-3.86131	13.5277	-24.8372	43.8932	11.2061	8.58632	-25.399	34.6232	-11.0413	-26.8839	9.88378	3.03175	12.0901	3.96511	-7.91828																								-7.23578	2.74049	29.2659	19.4569	-13.0176
control subject 444	-227.388	68.3545	-90.5177	-14.4177	-52.4326	-59.7914	-37.0548	0.123476	0.0601859	-20.439	-10.8035	19.916	-22.067	-6.30107	-3.89146	-14.3723	-27.2342	-3.33173	-11.9675	13.9634	-18.3991																								45.7722	-6.08872	-80.5853	20.1891	-85.9941
control subject 445	-220.552	78.1526	-98.4651	-6.93566	-49.5797	-48.8031	-32.0344	-3.37182	-5.47851	-7.24592	-16.9715	6.94215	-27.5253	-5.93307	-5.34841	-11.3934	-23.7473	-0.871795	-18.3838	12.7548	-19.9095																								52.6082	3.70934	-88.5326	27.6711	-83.1412
control subject 446	-234.646	83.1167	-83.0285	-16.4368	-66.3998	-50.2547	-20.6378	-5.06447	-2.97369	-12.3069	-13.7732	14.4805	-23.0045	2.71776	0.538349	-15.6682	-18.0952	-0.0941558	-12.625	9.50535	-11.1292																								38.5141	8.67344	-73.096	18.17	-99.9613
[truncated: 20 more columns]

## Sheet: SCI-GDI Calculations
Gait features from the reduced order SCI basis																						Gait data to calculate the SCI-GDI (459 kinematic values as indicated)				Component projections per feature					ln (d): Natural log of the Euclidean distance between subjects and controls
f1	f2	f3	f4	f5	f6	f7	f8	f9	f10	f11	f12	f13	f14	f15	f16	f17	f18	f19	f20	f21		Segment/joint angle	% Gait Cycle	Value		feature	subject	controls	difference		ln(d)
-0.0429523	-0.0489954	-0.0178611	0.0113352	0.0346437	0.007633	-0.0283807	-0.012555	-0.00013888	0.00890954	-0.067847	0.023397	-0.0289615	-0.012552	-0.00990924	-0.0635456	0.0440719	-0.016147	0.00416884	0.0323072	-0.00702981		Pelvis Ant/Pst	0	-4.96378		f1	-208.823	-273.16	64.337		5.46231
-0.0427061	-0.0495808	-0.0189584	0.0125317	0.0332744	0.00728358	-0.0297665	-0.0124101	0.000209074	0.00877631	-0.0647597	0.0323516	-0.0250051	-0.0141222	-0.00665397	-0.0587609	0.0428861	-0.0112877	0.0146404	0.0333316	-0.00326299		Pelvis Ant/Pst	0.02	-4.89997		f2	196.391	74.4432	121.947
-0.0429052	-0.0530803	-0.0203827	0.0154875	0.0297876	0.00808418	-0.0317006	-0.0114192	0.00191042	0.00826906	-0.0611329	0.0407211	-0.0233766	-0.0187365	-0.00232933	-0.0494096	0.0439377	-0.00729137	0.0334586	0.0271362	-0.00271168		Pelvis Ant/Pst	0.04	-5.09352		f3	-62.2833	-9.93248	-52.3508
-0.0439024	-0.0569419	-0.022705	0.0172916	0.0273998	0.0104591	-0.0367829	-0.0139658	0.0013877	0.0100378	-0.0512898	0.0486219	-0.0237657	-0.0253212	0.00188479	-0.0381853	0.0429522	-0.00721153	0.0441156	0.0211603	0.00624892		Pelvis Ant/Pst	0.06	-5.41826		f4	-13.715	-34.6068	20.8918		z: z-score for subject ln(d)
-0.0450906	-0.0595633	-0.0259873	0.0208626	0.0267721	0.0134235	-0.0429668	-0.0172829	0.00129425	0.0116031	-0.0440801	0.0537892	-0.023671	-0.0285787	0.00994199	-0.0326462	0.041377	-0.00936135	0.050867	0.0187053	0.0128094		Pelvis Ant/Pst	0.08	-5.87736		f5	-5.48148	33.5615	-39.043		z(ln(d))
-0.0456902	-0.0617137	-0.0298161	0.0245499	0.0265394	0.014842	-0.0483709	-0.0226609	0.00148336	0.00834576	-0.0373969	0.0544486	-0.0210039	-0.0276241	0.0181968	-0.0226232	0.04365	-0.00844736	0.0632318	0.0066714	0.0134781		Pelvis Ant/Pst	0.1	-6.34061		f6	79.5957	-26.0107	105.606		4.55849
-0.0461789	-0.0634296	-0.0310252	0.0266807	0.0270193	0.0159506	-0.0505521	-0.027967	0.000747162	0.0047623	-0.0306673	0.0549867	-0.0214669	-0.0261042	0.0205522	-0.0129138	0.0387873	-0.00514348	0.076845	-0.0033973	0.0175559		Pelvis Ant/Pst	0.12	-6.03269		f7	99.5353	-14.3923	113.928
-0.0469572	-0.0643224	-0.0317346	0.0292324	0.0281001	0.0189774	-0.0493309	-0.0316579	-0.0012202	0.00409717	-0.0231322	0.0566929	-0.0214137	-0.0278054	0.0190545	-0.0118458	0.0333151	-0.00382835	0.0844629	-0.0158552	0.0236512		Pelvis Ant/Pst	0.14	-5.17039		f8	-1.02868	-2.61346	1.58478
-0.0476027	-0.0646767	-0.0320579	0.0319036	0.0282992	0.0217856	-0.0482852	-0.0340447	-0.00210785	0.00388076	-0.0183571	0.0545605	-0.0202128	-0.0333802	0.0219497	-0.0125198	0.0274044	-0.00431653	0.0870478	-0.0246281	0.0279619		Pelvis Ant/Pst	0.16	-4.60953		f9	17.715	-8.75007	26.4651		SCI-GDI
-0.0481251	-0.0656812	-0.0318225	0.0335851	0.028284	0.0234473	-0.0494544	-0.0359227	-0.000228973	0.00504324	-0.0202645	0.0482428	-0.0179143	-0.037138	0.0240005	-0.00889769	0.021403	-0.00369985	0.0869911	-0.0265358	0.0286483		Pelvis Ant/Pst	0.18	-4.99911		f10	-22.1767	19.1702	-41.3469		54.4151
-0.0486442	-0.0667311	-0.0324506	0.0345984	0.0286884	0.0225064	-0.0515682	-0.037466	0.00120474	0.00480068	-0.0201746	0.0415553	-0.0181191	-0.0364447	0.0236378	-0.00782862	0.0156672	-0.00276713	0.0844457	-0.0268486	0.0286455		Pelvis Ant/Pst	0.2	-5.7076		f11	16.6161	-7.67771	24.2938
-0.0491112	-0.0671517	-0.0326931	0.0349312	0.0283514	0.0215193	-0.051382	-0.0389998	0.00103922	0.0043998	-0.021643	0.036898	-0.019871	-0.0333768	0.0167328	-0.00834276	0.0106568	-0.00246399	0.0770453	-0.0275627	0.0273481		Pelvis Ant/Pst	0.22	-5.64903		f12	19.9662	-6.82984	26.796
-0.0494543	-0.0664912	-0.032065	0.0350378	0.0287411	0.0211341	-0.0495401	-0.0393938	0.00245141	0.00248214	-0.0232375	0.0328646	-0.0233517	-0.0287125	0.010792	-0.00926468	0.00609976	-0.00189081	0.0708868	-0.0291169	0.0242918		Pelvis Ant/Pst	0.24	-4.94115		f13	27.7868	-26.3347	54.1215
-0.0495651	-0.0659929	-0.0321114	0.0350923	0.0306427	0.0214859	-0.0460609	-0.0385577	0.00511841	-0.000530908	-0.0240901	0.0268658	-0.0252828	-0.0253886	0.00712823	-0.00919843	0.00524541	-0.00247965	0.0645907	-0.0314916	0.0177792		Pelvis Ant/Pst	0.26	-4.15811		f14	1.4419	12.8989	-11.457
-0.049375	-0.0661847	-0.0320624	0.0351034	0.0342713	0.0215576	-0.0422955	-0.0371622	0.00820572	-0.00437526	-0.0254328	0.0207462	-0.025452	-0.0211636	0.00491885	-0.00677991	0.00609689	-0.00566868	0.0565382	-0.0360478	0.00744013		Pelvis Ant/Pst	0.28	-4.05358		f15	-20.1926	-5.99826	-14.1943
-0.0489923	-0.0668668	-0.0319339	0.0346241	0.0382626	0.0211818	-0.0390955	-0.0352608	0.0112394	-0.00740323	-0.0287121	0.0127387	-0.0251717	-0.0158433	0.00298095	-0.00421908	0.00894952	-0.0136096	0.0406138	-0.041929	-0.00333818		Pelvis Ant/Pst	0.3	-4.22385		f16	7.28492	-8.64354	15.9285
-0.048551	-0.0670719	-0.0321541	0.0337299	0.0408851	0.0208231	-0.0361917	-0.0332781	0.0136576	-0.00995018	-0.0320226	0.00437804	-0.0244653	-0.00917503	0.00054025	-0.00193034	0.0145656	-0.0225079	0.0197847	-0.0442439	-0.0130516		Pelvis Ant/Pst	0.32	-4.21468		f17	6.11882	-4.25057	10.3694
-0.0480743	-0.0667241	-0.0320905	0.0323279	0.0430147	0.0199348	-0.0330119	-0.0306829	0.0143751	-0.0133063	-0.0340074	-0.00152452	-0.0234721	0.00158688	0.000654336	0.00099632	0.0188674	-0.0279664	-0.00221907	-0.0495886	-0.0213864		Pelvis Ant/Pst	0.34	-4.12485		f18	20.5958	5.11325	15.4826
-0.047626	-0.0659964	-0.0317389	0.0305934	0.0450759	0.0178251	-0.0303387	-0.0264068	0.0146441	-0.0143271	-0.0356562	-0.00452969	-0.022773	0.0125629	0.000913488	0.00508653	0.0260881	-0.0325514	-0.0262501	-0.0539069	-0.0286956		Pelvis Ant/Pst	0.36	-3.90854		f19	-1.2842	0.0554294	-1.33963
-0.0470972	-0.064611	-0.0310608	0.0283834	0.0468693	0.0149716	-0.0273538	-0.0213864	0.0146397	-0.0141983	-0.0375454	-0.00621211	-0.021413	0.024972	0.00196034	0.00855917	0.0354799	-0.0363791	-0.0516342	-0.057968	-0.0364923		Pelvis Ant/Pst	0.38	-3.54067		f20	4.96514	0.70709	4.25805
-0.046492	-0.062862	-0.0306152	0.0253788	0.0486186	0.0116302	-0.0236259	-0.0161511	0.0143408	-0.0122818	-0.0378963	-0.00888744	-0.0198566	0.0377496	0.00573431	0.00956706	0.045438	-0.0407385	-0.0757621	-0.0638546	-0.0408984		Pelvis Ant/Pst	0.4	-3.01296		f21	-16.3148	-7.38727	-8.92752
-0.0457977	-0.0610496	-0.0302285	0.0211724	0.0492532	0.0084497	-0.020024	-0.0132285	0.0131336	-0.00873143	-0.0358675	-0.0136347	-0.0167932	0.0489947	0.0106086	0.0116817	0.0511201	-0.0454587	-0.0966147	-0.0678684	-0.0451277		Pelvis Ant/Pst	0.42	-2.65102
-0.0449711	-0.0596929	-0.0300017	0.0164882	0.049411	0.00525187	-0.0170155	-0.0107347	0.0114296	-0.00514382	-0.0319384	-0.0184549	-0.0141034	0.0609295	0.0141124	0.0182648	0.0534799	-0.0476403	-0.111866	-0.0670286	-0.0492892		Pelvis Ant/Pst	0.44	-2.35549
-0.0441416	-0.0588682	-0.0306758	0.0114544	0.0492509	0.00196009	-0.0146644	-0.00914135	0.00925879	-0.0021409	-0.0238405	-0.0223641	-0.0122691	0.0706404	0.0155435	0.0278417	0.0553179	-0.047569	-0.122407	-0.0629739	-0.0512703		Pelvis Ant/Pst	0.46	-2.05907
-0.043452	-0.0578277	-0.0329953	0.00652256	0.048941	-0.000755163	-0.0128517	-0.00932838	0.00724474	0.000787186	-0.0118965	-0.0249796	-0.011632	0.0788059	0.0155476	0.0396765	0.0576503	-0.046912	-0.128727	-0.0623275	-0.0490635		Pelvis Ant/Pst	0.48	-1.84761
-0.0428607	-0.0569303	-0.0367385	0.00244784	0.0484014	-0.00208709	-0.0120676	-0.0127366	0.00458367	0.00213504	-0.000244405	-0.0253551	-0.010938	0.0827709	0.0163327	0.0505237	0.0611378	-0.0443661	-0.129381	-0.0640725	-0.048695		Pelvis Ant/Pst	0.5	-1.70339
-0.0424073	-0.0561885	-0.0406871	0.00126934	0.0480628	-0.0025548	-0.0133251	-0.0161568	0.00237522	0.00344124	0.0108622	-0.0220714	-0.00670636	0.0826155	0.0142094	0.061626	0.0604525	-0.0448103	-0.124918	-0.0575809	-0.0465694		Pelvis Ant/Pst	0.52	-1.5823
-0.0421529	-0.0570447	-0.0448469	0.00189572	0.0475296	-0.00258386	-0.0169756	-0.0175106	-7.66219e-05	0.000856182	0.0238191	-0.0162571	-0.000499096	0.0813868	0.0124309	0.0759476	0.0569972	-0.0473314	-0.111177	-0.0511566	-0.0426233		Pelvis Ant/Pst	0.54	-1.61182
-0.0422797	-0.0592093	-0.0476104	0.00221905	0.0452657	-0.000712435	-0.0233047	-0.0207015	-0.00262536	-0.000193174	0.0366933	-0.0144979	0.00526477	0.080185	0.0138994	0.0895559	0.0523925	-0.0463462	-0.0924282	-0.0406816	-0.0432622		Pelvis Ant/Pst	0.56	-1.81329
-0.0427796	-0.0610765	-0.05008	0.00354735	0.0450689	0.00133996	-0.0296491	-0.0249284	-0.00465512	-0.0034273	0.0461767	-0.0134746	0.00489714	0.0801407	0.0176393	0.101184	0.0438902	-0.0424104	-0.0694538	-0.0263377	-0.0396898		Pelvis Ant/Pst	0.58	-1.99673
-0.0433171	-0.0620382	-0.0517449	0.00553422	0.046423	0.00488105	-0.033906	-0.0303824	-0.00655194	-0.00928325	0.0505842	-0.01186	0.00182798	0.0793916	0.0198537	0.106667	0.0318308	-0.039462	-0.0440107	-0.0145792	-0.0378795		Pelvis Ant/Pst	0.6	-2.19562
-0.0437915	-0.0626773	-0.053379	0.00857402	0.0466531	0.00738513	-0.0363902	-0.0353178	-0.00787669	-0.0154756	0.0553425	-0.00929236	-0.00156015	0.0750039	0.0185667	0.108344	0.0255462	-0.0396128	-0.0220581	-0.00995657	-0.0393309		Pelvis Ant/Pst	0.62	-2.82524
-0.0443649	-0.0633104	-0.0546684	0.0122504	0.0464291	0.00957797	-0.037271	-0.0386067	-0.00966874	-0.0204216	0.0590053	-0.00517638	-0.00149334	0.0708606	0.0186926	0.111301	0.0195704	-0.0378753	-0.00642385	-0.00787339	-0.0377022		Pelvis Ant/Pst	0.64	-3.35131
-0.045006	-0.063959	-0.0555119	0.0157725	0.0471011	0.0113469	-0.0372636	-0.0403993	-0.0103166	-0.0239093	0.0633483	-0.00285521	-0.00297935	0.066836	0.0173627	0.111401	0.0137894	-0.0348523	0.00675219	-0.00593365	-0.0342355		Pelvis Ant/Pst	0.66	-2.62702
-0.0456297	-0.0652815	-0.0551844	0.0192343	0.0487304	0.0122685	-0.0365586	-0.0403102	-0.0116097	-0.0252569	0.0631421	-0.00171371	-0.00652287	0.0635074	0.0139414	0.110506	0.00902518	-0.0291906	0.0144265	-0.00493699	-0.0301126		Pelvis Ant/Pst	0.68	-1.88288
-0.0461841	-0.0668263	-0.0541334	0.0231628	0.0502592	0.0137817	-0.0350526	-0.0383176	-0.0134063	-0.0245079	0.057507	-0.002631	-0.0140556	0.06415	0.0106081	0.109324	0.00618517	-0.0219768	0.0172551	-0.00317365	-0.0266433		Pelvis Ant/Pst	0.7	-2.13354
-0.0465196	-0.0676283	-0.0534717	0.0256174	0.0509643	0.0141108	-0.0339978	-0.036383	-0.0136565	-0.0250193	0.0514684	-0.00454418	-0.0227082	0.0617292	0.0118509	0.104742	0.00446837	-0.0155134	0.0197039	-0.0028196	-0.0226504		Pelvis Ant/Pst	0.72	-3.13751
-0.0467594	-0.0678	-0.0527366	0.0273673	0.0522832	0.0145382	-0.0322176	-0.0337633	-0.0117119	-0.0264271	0.0420415	-0.0065299	-0.0306776	0.0572869	0.012059	0.0974859	0.00536633	-0.00990913	0.0213172	-0.00100714	-0.0181875		Pelvis Ant/Pst	0.74	-4.05746
-0.0469267	-0.0672691	-0.0515357	0.0287711	0.054147	0.014528	-0.0294749	-0.0310603	-0.00950926	-0.0289236	0.0307431	-0.00722708	-0.0379545	0.0546518	0.0110233	0.0921559	0.00740417	-0.00456021	0.0226873	0.00332767	-0.0128415		Pelvis Ant/Pst	0.76	-3.93261
-0.0468078	-0.066979	-0.0495003	0.0302578	0.0555513	0.0146259	-0.0277025	-0.0283255	-0.00731663	-0.0300413	0.019826	-0.00683816	-0.0445087	0.0510851	0.00911938	0.0819931	0.0131824	-0.00214339	0.0257054	0.00849102	-0.00617543		Pelvis Ant/Pst	0.78	-3.42121
-0.0465473	-0.0672252	-0.0457165	0.0309102	0.0567329	0.0147488	-0.0272771	-0.0252762	-0.00491082	-0.0304403	0.00616628	-0.00654997	-0.0501046	0.04559	0.00665665	0.066982	0.0210634	-0.00481892	0.0290483	0.0130074	-0.00178808		Pelvis Ant/Pst	0.8	-3.42079
-0.0461435	-0.0673102	-0.0417422	0.0298731	0.0564714	0.014674	-0.0276036	-0.0225137	-0.00331311	-0.0299268	-0.00770705	-0.00675371	-0.0539148	0.0382985	0.00379593	0.0540902	0.0273539	-0.00864874	0.0293261	0.0156322	-0.00194656		Pelvis Ant/Pst	0.82	-3.89214
-0.0455441	-0.0663962	-0.0381686	0.0270356	0.0549763	0.0138739	-0.026837	-0.0199864	-0.00223672	-0.028056	-0.0194243	-0.00568935	-0.0557533	0.0286912	-2.93497e-05	0.0408685	0.0347536	-0.0126065	0.0264216	0.0146881	-0.00467319		Pelvis Ant/Pst	0.84	-4.31206
-0.0449391	-0.0649364	-0.0347616	0.0237443	0.0528265	0.0128143	-0.0262276	-0.0173335	-0.00245298	-0.02516	-0.0319492	-0.00394389	-0.0557834	0.0185169	-0.00410792	0.027808	0.0411735	-0.0153533	0.0206095	0.0135046	-0.00806725		Pelvis Ant/Pst	0.86	-4.55012
-0.0443764	-0.0627129	-0.0317457	0.0210639	0.0500481	0.012039	-0.0255383	-0.015348	-0.00373693	-0.0210376	-0.0440829	-0.0012121	-0.055566	0.0104454	-0.00780417	0.0125792	0.0455088	-0.0164228	0.0131374	0.0143655	-0.0123888		Pelvis Ant/Pst	0.88	-4.54082
-0.04391	-0.0599104	-0.0291702	0.0183565	0.0466616	0.0114932	-0.0243836	-0.0123982	-0.00567299	-0.0156454	-0.0553318	0.000606234	-0.0536035	0.00399976	-0.00848001	-0.00485467	0.0503738	-0.0191644	0.00485211	0.0165041	-0.0176318		Pelvis Ant/Pst	0.9	-4.37987
-0.0434809	-0.0569167	-0.0265534	0.0155354	0.0428013	0.0105596	-0.024037	-0.00987822	-0.00684656	-0.0110387	-0.063826	0.0019639	-0.050291	-0.00148349	-0.00628153	-0.0227408	0.0525227	-0.0210971	-0.000738278	0.0186979	-0.0244287		Pelvis Ant/Pst	0.92	-4.32633
-0.0429508	-0.0538492	-0.0240052	0.0125014	0.0397965	0.00926793	-0.0234605	-0.00796579	-0.00675198	-0.00743337	-0.0674902	0.00515305	-0.046149	-0.00665481	-0.00415909	-0.0388296	0.0499088	-0.0256715	-0.00358346	0.0205605	-0.0269398		Pelvis Ant/Pst	0.94	-4.34696
-0.042401	-0.0512057	-0.0216631	0.00990122	0.0374287	0.0086253	-0.0234738	-0.00762344	-0.0069889	-0.0044484	-0.0677128	0.00786376	-0.0432363	-0.0110659	-0.00391288	-0.0510806	0.0441915	-0.0290713	-0.00118019	0.0242125	-0.0260454		Pelvis Ant/Pst	0.96	-4.26334
-0.0419438	-0.0494147	-0.0203409	0.00769297	0.0360217	0.00808425	-0.0233884	-0.00849387	-0.0062262	-0.00139197	-0.0658512	0.0104241	-0.0397155	-0.0150507	-0.00566791	-0.0579908	0.0385735	-0.0303718	0.0022419	0.0281561	-0.0224887		Pelvis Ant/Pst	0.98	-4.13214
-0.0415408	-0.0484028	-0.0208096	0.00652337	0.0352824	0.00736796	-0.0235645	-0.0100903	-0.00448998	0.00236202	-0.0625279	0.0160424	-0.0348252	-0.016909	-0.00801619	-0.0605991	0.0348271	-0.0297042	0.00179188	0.0328404	-0.0158682		Pelvis Ant/Pst	1	-4.00631
0.00454169	-0.0065527	-0.00571183	-0.00067485	0.00732966	-0.00457282	-0.00906995	-0.000292926	-0.00925806	0.0177302	0.0266058	-0.00347399	0.0224924	0.0247927	0.0194148	-0.0609816	-0.0785915	-0.0136091	-0.0451376	-0.0112417	-0.0358362		Pelvic Up/Dn	0	-5.32693
0.0045017	-0.00730968	-0.00471331	-0.00137471	0.00711883	-0.00396284	-0.00915325	6.05754e-05	-0.0117442	0.0187299	0.0245608	-0.00549682	0.0182721	0.0206664	0.025991	-0.055492	-0.0770514	-0.0118263	-0.0510667	-0.00979921	-0.0423742		Pelvic Up/Dn	0.02	-5.61409
0.00453909	-0.00754414	-0.00168419	-0.00220079	0.00658977	-0.00215807	-0.0114487	0.00190827	-0.011434	0.0229614	0.018859	-0.00557501	0.00797391	0.0142476	0.0323472	-0.050804	-0.0738174	-0.0110174	-0.054137	-0.00215951	-0.0517051		Pelvic Up/Dn	0.04	-5.96846
0.00451532	-0.00723108	0.000998196	-0.00304168	0.0068601	0.00112706	-0.0154652	0.00405003	-0.00740927	0.0287644	0.0131568	-0.00167699	-0.00615006	0.00771583	0.0412032	-0.043298	-0.0710196	-0.00833777	-0.0550551	0.00449748	-0.059908		Pelvic Up/Dn	0.06	-6.59535
0.00428692	-0.00710862	0.00176919	-0.00391541	0.00792157	0.00434821	-0.019083	0.00603242	-0.00273111	0.0328746	0.0108692	-0.000611482	-0.0138152	0.000116648	0.0539326	-0.0357433	-0.0697483	-0.00814791	-0.0514625	0.0113761	-0.0670365		Pelvic Up/Dn	0.08	-7.57224
0.00422531	-0.00668873	0.00205565	-0.0042369	0.00847194	0.00603554	-0.022789	0.00662292	0.000650098	0.034899	0.00758325	-0.00169302	-0.0201353	-0.00760671	0.0635304	-0.0335241	-0.0695013	-0.0124156	-0.0492385	0.0225372	-0.0680383		Pelvic Up/Dn	0.1	-8.23816
0.00423062	-0.00609968	0.00238025	-0.00442498	0.00765527	0.00730328	-0.0255553	0.00649202	0.00237178	0.0350877	0.00412358	0.00188367	-0.0228783	-0.0124858	0.069697	-0.0338804	-0.0679044	-0.0154076	-0.0478192	0.0313045	-0.0681249		Pelvic Up/Dn	0.12	-7.70489
0.00415221	-0.00568413	0.00310474	-0.00521393	0.00640524	0.00918301	-0.0269535	0.00518108	0.00243214	0.036072	-0.000573544	0.00211764	-0.024825	-0.0151641	0.0775451	-0.0327619	-0.0645583	-0.0158878	-0.0481875	0.0406751	-0.070926		Pelvic Up/Dn	0.14	-7.12882
0.00397061	-0.0057245	0.0034127	-0.00651856	0.00543523	0.0102945	-0.0284284	0.0023075	0.00187779	0.0373525	-0.00443201	0.00104385	-0.0239831	-0.0155059	0.0846009	-0.0285355	-0.0594702	-0.0151385	-0.049854	0.0483364	-0.0730424		Pelvic Up/Dn	0.16	-6.88017
0.00384041	-0.00638218	0.00354907	-0.00686278	0.00460559	0.0120861	-0.0278388	7.92172e-05	-2.45533e-05	0.0387752	-0.00880784	-0.00149857	-0.0225321	-0.0100879	0.0871773	-0.024569	-0.050801	-0.0142713	-0.054707	0.0558844	-0.0759347		Pelvic Up/Dn	0.18	-6.67717
0.00370354	-0.00637017	0.00294203	-0.00752746	0.00317845	0.0125243	-0.0275355	-0.00274082	-0.00356306	0.0383531	-0.0088257	-0.0036069	-0.0188894	-0.00596708	0.0875716	-0.0254171	-0.0421574	-0.013117	-0.0547806	0.0622166	-0.07409		Pelvic Up/Dn	0.2	-6.22812
0.00351161	-0.00582816	0.0038952	-0.0071414	0.00238842	0.0128193	-0.0262615	-0.00427565	-0.00722972	0.0372838	-0.00958827	-0.00518889	-0.0172267	0.000259903	0.0858156	-0.0300708	-0.0347587	-0.0115368	-0.055793	0.0689318	-0.069327		Pelvic Up/Dn	0.22	-5.58906
0.00338642	-0.00530977	0.00542331	-0.00643782	0.00198924	0.0123365	-0.024723	-0.00634932	-0.0101004	0.0347122	-0.0100341	-0.00358504	-0.0148681	0.00662023	0.0828278	-0.0371765	-0.0302836	-0.00896912	-0.056954	0.0722768	-0.0628326		Pelvic Up/Dn	0.24	-4.91321
0.003445	-0.00520355	0.00616091	-0.00596808	0.00318941	0.0116835	-0.0212688	-0.00705711	-0.0127131	0.0321632	-0.00884076	-0.00625319	-0.0118441	0.0105104	0.0779164	-0.0448571	-0.0228132	-0.00839285	-0.0566043	0.0739162	-0.0576259		Pelvic Up/Dn	0.26	-4.42698
0.00354279	-0.00516078	0.00614637	-0.00555284	0.00375219	0.0103254	-0.0180495	-0.00775916	-0.0137274	0.0307001	-0.00771107	-0.00948785	-0.00878924	0.010597	0.0740755	-0.0522524	-0.0176153	-0.0112263	-0.0559005	0.0719103	-0.0531496		Pelvic Up/Dn	0.28	-4.08785
0.00364581	-0.00488274	0.00607227	-0.00466677	0.00394301	0.00958889	-0.015117	-0.00883178	-0.0156672	0.0280281	-0.00620763	-0.0117204	-0.00683757	0.0110469	0.0711834	-0.0579649	-0.0160055	-0.013153	-0.054843	0.0708802	-0.0526959		Pelvic Up/Dn	0.3	-3.53741
0.00372943	-0.00471854	0.00606708	-0.00422624	0.00427256	0.0095546	-0.0127924	-0.0101704	-0.0187742	0.0248545	-0.00593908	-0.0125385	-0.0059761	0.0108128	0.0684219	-0.0607067	-0.0150184	-0.0134061	-0.0525516	0.0719696	-0.0523888		Pelvic Up/Dn	0.32	-3.21863
0.00373748	-0.00443669	0.00596299	-0.00336983	0.00444006	0.00872641	-0.0115987	-0.0102529	-0.0209376	0.0237588	-0.00554006	-0.0124598	-0.00624216	0.00902529	0.0682506	-0.0670177	-0.0130277	-0.0141272	-0.0470065	0.0687698	-0.0478923		Pelvic Up/Dn	0.34	-3.01886
0.00363123	-0.00422933	0.00586882	-0.00258232	0.0040072	0.0088491	-0.0112019	-0.00943092	-0.0230737	0.0230871	-0.00579461	-0.01179	-0.00601744	0.00915177	0.067896	-0.0705083	-0.0113443	-0.0143384	-0.04091	0.065223	-0.0433923		Pelvic Up/Dn	0.36	-2.99272
0.0035312	-0.00413583	0.0057895	-0.00215115	0.00319615	0.00900081	-0.0111512	-0.00762389	-0.0239114	0.0237165	-0.00692185	-0.0119743	-0.00637118	0.00707119	0.0680231	-0.0751973	-0.00744312	-0.0164549	-0.0364636	0.060874	-0.039793		Pelvic Up/Dn	0.38	-3.21666
0.00343028	-0.00384433	0.00551037	-0.00245438	0.00298171	0.00960206	-0.0117269	-0.00537738	-0.0252208	0.0241856	-0.010496	-0.0127937	-0.00686223	0.00643101	0.067986	-0.0772591	-0.00446206	-0.0186859	-0.0315504	0.0576164	-0.037122		Pelvic Up/Dn	0.4	-3.68069
0.00333107	-0.00323365	0.00498105	-0.00285593	0.00261013	0.00986645	-0.012407	-0.0038301	-0.0259778	0.0248775	-0.0133757	-0.0138674	-0.00685575	0.00483482	0.0673214	-0.0790645	-0.00214355	-0.0223629	-0.0271466	0.0548668	-0.033684		Pelvic Up/Dn	0.42	-4.15047
0.0032144	-0.00289562	0.00472334	-0.00352288	0.0015648	0.00977346	-0.0133389	-0.00252161	-0.0255895	0.0270003	-0.0164326	-0.0143373	-0.00659594	0.000844909	0.0647218	-0.0820578	0.00197682	-0.0289286	-0.0216104	0.0538584	-0.0306183		Pelvic Up/Dn	0.44	-4.67596
0.00315374	-0.00283001	0.00472855	-0.00404404	0.000837878	0.0095756	-0.014138	-0.00211653	-0.0262024	0.0280297	-0.0198449	-0.0145612	-0.0059864	-0.00248427	0.0607234	-0.0846485	0.00712594	-0.0336564	-0.0132543	0.0503183	-0.0302057		Pelvic Up/Dn	0.46	-5.34737
0.00304578	-0.00304378	0.00418296	-0.00385721	0.00180458	0.00855348	-0.0143414	-0.00150747	-0.0269208	0.0291575	-0.0213364	-0.013635	-0.00453174	-0.00404007	0.0576806	-0.0861096	0.0097946	-0.0373858	-0.00343056	0.0459076	-0.0277144		Pelvic Up/Dn	0.48	-5.7405
0.00288814	-0.00339368	0.00363973	-0.0036614	0.00294425	0.00706812	-0.015021	0.000702609	-0.0264577	0.0285052	-0.0195124	-0.0130357	-0.00130341	-0.00423375	0.0515465	-0.0884763	0.0105537	-0.0415535	0.00360332	0.0395188	-0.0264822		Pelvic Up/Dn	0.5	-5.56579
0.0026944	-0.00344075	0.00303611	-0.00336733	0.00443407	0.00523832	-0.0160067	0.00279997	-0.0268467	0.0273526	-0.0179856	-0.011975	0.00557761	-0.00585093	0.0447134	-0.0890196	0.0111205	-0.0472627	0.00824449	0.031586	-0.0262659		Pelvic Up/Dn	0.52	-5.04779
0.00258144	-0.00380986	0.00230969	-0.00251076	0.00734301	0.00246695	-0.0159591	0.004787	-0.0278162	0.0233428	-0.0146722	-0.00698211	0.0118048	-0.00474058	0.0379363	-0.0888181	0.00524051	-0.0529666	0.0137694	0.0206905	-0.0241619		Pelvic Up/Dn	0.54	-4.59247
0.00272031	-0.003634	0.00287262	-0.00238066	0.00975947	0.000940892	-0.0148759	0.00366873	-0.0293035	0.0207632	-0.0135856	-0.00645415	0.0218629	-0.00178775	0.0268715	-0.0903518	0.000880418	-0.0572735	0.0143342	0.0174712	-0.0212285		Pelvic Up/Dn	0.56	-4.03146
0.00270539	-0.00299181	0.0033744	-0.00332324	0.0116071	8.96305e-06	-0.0117651	0.00292827	-0.0309456	0.0155272	-0.0099572	-0.00679271	0.0305917	0.00747425	0.0161956	-0.0910274	-0.002384	-0.0512184	0.0157054	0.0163282	-0.0158451		Pelvic Up/Dn	0.58	-3.44671
0.00281893	-0.00343335	0.00295384	-0.00510172	0.0116537	-0.000735734	-0.00975805	0.000749835	-0.0344608	0.0100895	-0.00700489	-0.00818968	0.0370799	0.0211318	0.0072957	-0.091176	-0.00510391	-0.0474054	0.0178486	0.0162028	-0.00979335		Pelvic Up/Dn	0.6	-2.69781
0.00295317	-0.00378578	0.00212651	-0.00740727	0.0109922	-0.00172168	-0.00854017	0.000727862	-0.0345396	0.00633458	-0.00396898	-0.00761908	0.0440529	0.0285685	0.00138473	-0.0941565	-0.00303145	-0.0491565	0.0159065	0.0121855	-0.00925539		Pelvic Up/Dn	0.62	-2.14089
0.00304205	-0.00404692	0.00121152	-0.00862593	0.0110254	-0.00103672	-0.00801296	0.00242733	-0.0353971	0.00248603	-0.00379034	-0.00534517	0.0517987	0.039829	-0.000682502	-0.0962095	-0.00510663	-0.0519855	0.00853872	0.00568183	-0.0142317		Pelvic Up/Dn	0.64	-1.73967
0.00313575	-0.00417333	0.000407392	-0.00952486	0.00985747	-0.00151999	-0.00903717	0.00326045	-0.0351165	-0.00166714	-0.000737337	-0.00216115	0.057933	0.0470204	-0.0004347	-0.100397	-0.00781503	-0.0556532	0.00294468	0.000565074	-0.0199571		Pelvic Up/Dn	0.66	-1.70652
0.00316275	-0.00447436	0.000238139	-0.00945125	0.00782602	-0.00098471	-0.00996601	0.00401975	-0.0327501	-0.00399247	0.00187786	0.000461795	0.0605538	0.0534575	0.00196392	-0.105437	-0.0123032	-0.0584504	-0.0045909	-0.00382588	-0.0256859		Pelvic Up/Dn	0.68	-1.9159
0.00312272	-0.00479205	0.000157243	-0.00938415	0.00591248	-0.000708213	-0.0105037	0.00384719	-0.0283833	-0.00453612	0.00513517	0.00288783	0.0601107	0.055473	0.00673928	-0.108766	-0.0175242	-0.0593333	-0.0106797	-0.00889468	-0.0299949		Pelvic Up/Dn	0.7	-1.9995
0.00301211	-0.00509813	0.000626027	-0.0090932	0.00470896	-0.000363152	-0.0104629	0.00279363	-0.0228901	-0.00416243	0.00743524	0.00483989	0.0572089	0.0536374	0.0124761	-0.109217	-0.0236823	-0.0589056	-0.0141001	-0.0122012	-0.0336357		Pelvic Up/Dn	0.72	-2.22601
0.00282769	-0.0052797	0.00124594	-0.00841503	0.00387636	-1.61993e-05	-0.0104511	0.00166572	-0.0176347	-0.00361797	0.00944849	0.00582959	0.052637	0.052141	0.0195953	-0.107456	-0.03124	-0.0570504	-0.0167979	-0.0196953	-0.0367846		Pelvic Up/Dn	0.74	-2.58949
0.00269672	-0.00540336	0.00232315	-0.00777152	0.00405471	0.00121592	-0.0110373	0.000990157	-0.0146089	-0.00294386	0.00895513	0.00666119	0.045266	0.0517527	0.0261938	-0.102621	-0.0388529	-0.053079	-0.0184965	-0.0269481	-0.0419802		Pelvic Up/Dn	0.76	-3.12374
0.00260838	-0.00543959	0.00279082	-0.00700388	0.00417395	0.00228878	-0.011982	0.00115577	-0.0109566	-0.000319228	0.0098211	0.00678264	0.0404526	0.0472508	0.0298849	-0.102081	-0.0422168	-0.0492665	-0.0190539	-0.0303291	-0.0421896		Pelvic Up/Dn	0.78	-3.48205
0.00264412	-0.00546644	0.00174592	-0.00617076	0.0038877	0.00211065	-0.0126964	0.000628305	-0.00838258	0.00339543	0.0121419	0.00478411	0.0374947	0.0408172	0.0313996	-0.103339	-0.0437822	-0.0452807	-0.0187199	-0.0270847	-0.0428448		Pelvic Up/Dn	0.8	-3.8616
0.00265441	-0.00521602	0.000426232	-0.00578429	0.00363839	0.00137722	-0.0145364	-0.000100673	-0.00773915	0.00561614	0.0147552	0.0033455	0.0361223	0.0349756	0.0313212	-0.101014	-0.0462388	-0.0430334	-0.0182173	-0.0240002	-0.0423339		Pelvic Up/Dn	0.82	-4.23098
0.00274576	-0.00502603	-0.000684545	-0.00471506	0.00325278	0.000171196	-0.0172893	-0.000372968	-0.005609	0.0073477	0.0178981	0.00317378	0.0352885	0.0299532	0.028133	-0.0994027	-0.0486655	-0.0400335	-0.0193959	-0.0218629	-0.0402913		Pelvic Up/Dn	0.84	-4.62636
0.00272777	-0.00477755	-0.00132609	-0.00343728	0.00352118	-0.000402323	-0.0184811	-0.000960989	-0.00487851	0.00765328	0.0193274	0.00252378	0.0349641	0.0285449	0.0243123	-0.0964745	-0.0523944	-0.0366776	-0.0214971	-0.0220334	-0.0404055		Pelvic Up/Dn	0.86	-4.89004
0.00271056	-0.00474228	-0.00176312	-0.0024176	0.00377108	-0.000419804	-0.0180218	-0.0018828	-0.00473149	0.00756989	0.0205644	0.000426535	0.0356658	0.0284182	0.0210015	-0.0937045	-0.0561974	-0.0346323	-0.0253425	-0.0227267	-0.0411468		Pelvic Up/Dn	0.88	-4.99933
0.00266701	-0.00470444	-0.00219211	-0.00152422	0.00384109	-8.79692e-05	-0.0176869	-0.00290908	-0.0047258	0.00741004	0.0223192	-0.000744406	0.0364923	0.0291282	0.0179743	-0.0912541	-0.0599953	-0.0335745	-0.0287058	-0.0235152	-0.0407121		Pelvic Up/Dn	0.9	-5.04625
0.00267558	-0.00429755	-0.0028467	-0.00118568	0.00445231	-1.04368e-05	-0.0171256	-0.00394561	-0.00505686	0.00749167	0.0245642	-0.00241659	0.0381973	0.028174	0.0147709	-0.0898414	-0.0628094	-0.0330436	-0.0324732	-0.023525	-0.0402943		Pelvic Up/Dn	0.92	-4.84444
0.00274415	-0.00393975	-0.00419388	-0.000772753	0.00507433	-0.000373457	-0.0170537	-0.00529127	-0.00654221	0.00839819	0.0273714	-0.00346154	0.0403543	0.0262726	0.0110253	-0.0877464	-0.0646388	-0.0323696	-0.0367322	-0.0223183	-0.0395797		Pelvic Up/Dn	0.94	-4.40781
0.00287837	-0.00364143	-0.00525757	-0.000181835	0.00658749	-0.000127431	-0.0167562	-0.0066017	-0.00856404	0.0101044	0.030011	-0.00573356	0.0403098	0.0239526	0.00978213	-0.0853458	-0.0662486	-0.0320956	-0.0417201	-0.0208833	-0.0385896		Pelvic Up/Dn	0.96	-3.91729
0.00308964	-0.0034788	-0.00593864	0.000402843	0.00853217	6.21315e-05	-0.015765	-0.00837438	-0.0108432	0.0125193	0.0305143	-0.00584289	0.0389876	0.0225865	0.00994569	-0.0845626	-0.0700329	-0.0293112	-0.042734	-0.0176428	-0.037629		Pelvic Up/Dn	0.98	-3.66393
0.00319078	-0.0039056	-0.00643279	0.000858065	0.00994232	0.000522423	-0.0142722	-0.00890393	-0.0137563	0.0151725	0.0286021	-0.00708665	0.0363602	0.0234156	0.0143548	-0.0816406	-0.0711456	-0.0264563	-0.0448205	-0.0148733	-0.0375963		Pelvic Up/Dn	1	-3.54719
-0.00342046	-0.00927192	-0.00502298	0.0198231	0.0127873	-0.00201961	0.0242249	0.116107	0.00487845	0.0470313	0.0397423	0.0406757	-0.070721	-0.0296349	0.140441	0.0192355	-0.0149159	-0.0135079	0.0152069	-0.0449518	0.0678136		Pelvic Int/Ext	0	-3.96417
-0.00385047	-0.00984677	-0.00291972	0.0210737	0.00842736	-0.00140697	0.0137524	0.119946	0.0326803	0.057736	0.0405443	0.0543418	-0.0691958	-0.0264351	0.134087	0.0198452	-0.0206264	-0.0166995	0.0196913	-0.0350522	0.0586388		Pelvic Int/Ext	0.02	-4.73511
-0.00410064	-0.00967257	-0.00106649	0.0220995	0.00634699	-0.00168159	0.0040884	0.121582	0.0552182	0.0684662	0.0445094	0.0652233	-0.0624966	-0.0185503	0.127342	0.0222939	-0.0291584	-0.0189184	0.0187789	-0.0254077	0.0528493		Pelvic Int/Ext	0.04	-4.62349
-0.00452856	-0.0103952	-0.00210304	0.0247333	0.00668519	-0.00173658	-0.00316033	0.122253	0.0694124	0.0723617	0.049657	0.0686308	-0.0537976	-0.0120077	0.117815	0.0225141	-0.0461231	-0.0184179	0.0166824	-0.0262065	0.0486691		Pelvic Int/Ext	0.06	-3.84423
-0.00467484	-0.0100011	-0.00273615	0.0253017	0.00566817	-0.00136616	-0.00682971	0.12298	0.075411	0.0730543	0.0489668	0.0690236	-0.0436873	-0.00758714	0.104116	0.015478	-0.0587962	-0.0195324	0.0200314	-0.0144255	0.0357504		Pelvic Int/Ext	0.08	-2.61585
-0.00465299	-0.00914384	-0.00393592	0.0252324	0.00606425	0.000294688	-0.00865975	0.122585	0.0784221	0.073112	0.048479	0.0676955	-0.0340792	-0.00196353	0.0862732	0.00994408	-0.0654024	-0.0164708	0.0176184	-0.00815632	0.0152809		Pelvic Int/Ext	0.1	-0.859443
-0.00434006	-0.0083043	-0.00492244	0.0240234	0.00658	0.00217733	-0.0129238	0.11961	0.0809796	0.0762953	0.0492929	0.0614977	-0.0288126	0.00498875	0.069533	0.00981317	-0.0659891	-0.0118967	0.00744795	-0.0129122	0.00336715		Pelvic Int/Ext	0.12	-0.428228
-0.0039953	-0.0074778	-0.00437744	0.0224228	0.00719368	0.00376265	-0.0187815	0.117147	0.0871503	0.081536	0.0504209	0.0557566	-0.0250661	0.0078848	0.0580159	0.00940258	-0.0639982	-0.00587324	0.000923946	-0.0239722	-0.0100438		Pelvic Int/Ext	0.14	-0.760004
-0.00352495	-0.00676118	-0.00424266	0.0205897	0.00658905	0.003452	-0.0256085	0.117433	0.0935385	0.0850581	0.051402	0.0546345	-0.0226507	0.00753615	0.0551111	0.0102894	-0.0631758	-0.000831949	-0.00234781	-0.0333604	-0.0140964		Pelvic Int/Ext	0.16	-2.19345
-0.00299574	-0.00634101	-0.00404607	0.0188546	0.00255986	0.00407844	-0.0335487	0.117892	0.0983343	0.0892303	0.0495537	0.0525422	-0.0179911	0.00790876	0.0493048	0.0120145	-0.057593	0.00266583	-0.00535006	-0.0390194	-0.00797337		Pelvic Int/Ext	0.18	-3.63745
-0.00269849	-0.00595548	-0.00416302	0.017718	-0.00108707	0.00378218	-0.040335	0.118764	0.103313	0.0911844	0.0504615	0.0515562	-0.0122478	0.00851882	0.0394068	0.0102978	-0.0559089	0.0069483	-0.00490243	-0.0408659	0.00448772		Pelvic Int/Ext	0.2	-4.7901
-0.00250281	-0.00599756	-0.00403252	0.0168144	-0.00397088	0.00325986	-0.0455298	0.120462	0.109037	0.0935422	0.0503346	0.0500642	-0.00455425	0.0107336	0.0260575	0.00669409	-0.0492476	0.00981343	-0.00672874	-0.0365714	0.0129222		Pelvic Int/Ext	0.22	-5.53289
-0.00250866	-0.00664447	-0.0042852	0.0165212	-0.00426871	0.00362024	-0.0514817	0.12201	0.114835	0.0938956	0.0501989	0.0490103	0.00354905	0.0171833	0.0130229	0.0034341	-0.0372546	0.0113332	-0.00466073	-0.0334795	0.0135965		Pelvic Int/Ext	0.24	-6.36956
-0.00263899	-0.00780742	-0.0046347	0.0161676	-0.00431594	0.0038295	-0.054667	0.125536	0.12017	0.0920946	0.0451402	0.046964	0.00979321	0.0251573	0.000998769	-0.000508751	-0.0240683	0.00981271	-0.00193032	-0.0307597	0.00823583		Pelvic Int/Ext	0.26	-7.04813
-0.00262803	-0.00888797	-0.0040479	0.015536	-0.00422636	0.00428374	-0.0549503	0.129828	0.123764	0.0896762	0.0400628	0.0456247	0.0121293	0.0337797	-0.0122022	-0.0063127	-0.0147903	0.00779812	0.00265576	-0.0211535	-0.00117418		Pelvic Int/Ext	0.28	-6.89574
-0.00264431	-0.0101595	-0.00302011	0.0153078	-0.00327158	0.00408557	-0.0536524	0.134524	0.123629	0.0855611	0.0344828	0.045678	0.0139721	0.0421095	-0.0272342	-0.0135846	-0.00857837	0.00580795	0.0100833	-0.00894855	-0.00883759		Pelvic Int/Ext	0.3	-6.07036
-0.00276945	-0.010889	-0.00261128	0.0148828	-0.00254003	0.00443959	-0.0506102	0.138618	0.120488	0.081447	0.0281255	0.0465821	0.0164985	0.0531532	-0.0417118	-0.0191006	-0.00120847	0.007206	0.0168726	0.00414979	-0.0110622		Pelvic Int/Ext	0.32	-5.00679
-0.0029138	-0.0116881	-0.00301774	0.0152398	-0.00239995	0.00535773	-0.0457735	0.143591	0.114838	0.0784928	0.0228427	0.0488517	0.0193235	0.0667587	-0.0564181	-0.0230962	0.0111248	0.0126016	0.0246687	0.0183304	-0.0127472		Pelvic Int/Ext	0.34	-3.80135
-0.0029138	-0.0122912	-0.003515	0.0156296	-0.00125757	0.00589382	-0.0396401	0.147915	0.106725	0.075421	0.0184881	0.0510062	0.0219869	0.0780004	-0.0692254	-0.0250758	0.02138	0.0176186	0.0300613	0.0321534	-0.0158177		Pelvic Int/Ext	0.36	-2.29202
-0.00296824	-0.0130296	-0.00422275	0.0155163	-0.000440849	0.00658394	-0.0333711	0.149708	0.0951104	0.0723299	0.0124341	0.0487843	0.0268313	0.085284	-0.0811249	-0.0256733	0.0294499	0.0200476	0.0321694	0.045437	-0.0207971		Pelvic Int/Ext	0.38	-0.96604
-0.0030886	-0.0139369	-0.00515047	0.0158404	0.000654707	0.00725218	-0.0250727	0.151679	0.0794943	0.0700398	0.00791081	0.0425368	0.0360544	0.0930095	-0.0923089	-0.0244693	0.0382344	0.0204471	0.032324	0.0522583	-0.0276099		Pelvic Int/Ext	0.4	0.988293
-0.00318256	-0.0148133	-0.00665746	0.0168178	0.0031607	0.00881926	-0.0167233	0.152192	0.0631505	0.0659883	0.00288847	0.031255	0.0466828	0.101993	-0.103754	-0.0226156	0.0439167	0.0174527	0.0354237	0.0577346	-0.030708		Pelvic Int/Ext	0.42	2.83563
-0.00336026	-0.0160755	-0.00874163	0.0179596	0.00605215	0.0112135	-0.00637044	0.151214	0.0452786	0.0587943	-0.00335245	0.0132189	0.0603241	0.107969	-0.113039	-0.0177734	0.0514821	0.013776	0.0388715	0.0534052	-0.0351511		Pelvic Int/Ext	0.44	4.65713
-0.00343515	-0.0173917	-0.0117823	0.0180284	0.00935434	0.0127912	0.00645759	0.149677	0.0260123	0.0484154	-0.00824005	-0.00770175	0.0735174	0.111104	-0.117379	-0.0137621	0.0579012	0.0120035	0.041697	0.0451279	-0.0378488		Pelvic Int/Ext	0.46	6.76748
-0.00324009	-0.01723	-0.0144203	0.0173348	0.012792	0.013288	0.0194085	0.145797	0.00782761	0.0382302	-0.0131318	-0.0243994	0.081953	0.113649	-0.118625	-0.0108309	0.0512798	0.0099176	0.0387494	0.0434578	-0.0367846		Pelvic Int/Ext	0.48	8.37084
-0.00290071	-0.0166014	-0.015937	0.0149309	0.0167513	0.0129997	0.0321619	0.138595	-0.0149556	0.0278352	-0.0198189	-0.0386077	0.0885797	0.11167	-0.116996	-0.00499007	0.0446337	0.00469747	0.0353411	0.0425471	-0.0358671		Pelvic Int/Ext	0.5	9.5611
-0.00248775	-0.0152004	-0.0172096	0.0133796	0.0213395	0.013648	0.0435865	0.129518	-0.0370179	0.0200047	-0.0264665	-0.0533951	0.0918666	0.106046	-0.111469	0.000412285	0.0403026	0.000422918	0.0315208	0.0452786	-0.0273058		Pelvic Int/Ext	0.52	9.71037
-0.00183053	-0.012813	-0.0177063	0.0130847	0.0255697	0.0147263	0.0539683	0.119811	-0.0564854	0.0142751	-0.0310511	-0.0662386	0.0888104	0.102767	-0.100785	0.00669323	0.0308842	0.00207752	0.0242701	0.0550714	-0.0107746		Pelvic Int/Ext	0.54	9.37693
-0.00151286	-0.0112988	-0.0176829	0.0124889	0.0262566	0.0151717	0.0601553	0.110634	-0.0719181	0.00849977	-0.0300679	-0.0773292	0.0790343	0.0957287	-0.0852507	0.0118848	0.0283257	0.00286274	0.0212315	0.0588869	-0.00212472		Pelvic Int/Ext	0.56	8.72784
-0.00157066	-0.0108757	-0.0167477	0.0127261	0.0258025	0.0155193	0.0632084	0.104301	-0.0840774	0.00178757	-0.029376	-0.0844332	0.0677318	0.088175	-0.0681405	0.0159349	0.0271682	0.00112484	0.0252322	0.0554486	0.00455578		Pelvic Int/Ext	0.58	7.99205
-0.00167467	-0.00967798	-0.0164547	0.0141425	0.0250949	0.0164524	0.0640666	0.100354	-0.0906804	-0.00361986	-0.0309381	-0.08619	0.0591051	0.0773751	-0.0516175	0.014189	0.0236985	-0.0064588	0.0317865	0.0464498	0.0148528		Pelvic Int/Ext	0.6	6.81703
-0.00179234	-0.00825992	-0.0161356	0.016953	0.0246388	0.0167175	0.0650302	0.099878	-0.0935918	-0.00995476	-0.0327706	-0.084043	0.0496119	0.0657734	-0.0366604	0.00569592	0.0199295	-0.010367	0.0368986	0.0338053	0.0265054		Pelvic Int/Ext	0.62	5.52895
-0.00213597	-0.00792573	-0.0152033	0.0214938	0.0243622	0.0166578	0.068903	0.100006	-0.096817	-0.0162457	-0.037339	-0.0824313	0.0376443	0.0578612	-0.0261256	-0.00543785	0.0174289	-0.0135786	0.0439944	0.0238693	0.0347146		Pelvic Int/Ext	0.64	4.15335
-0.0025057	-0.00747653	-0.0146457	0.0249667	0.0250381	0.0159834	0.0736053	0.098986	-0.10147	-0.02364	-0.0357551	-0.0814429	0.025815	0.0539806	-0.0171767	-0.0152287	0.0169277	-0.0175998	0.0566418	0.017373	0.0347377		Pelvic Int/Ext	0.66	2.85848
-0.00278324	-0.00769093	-0.0145065	0.0266079	0.0263536	0.0163893	0.0779526	0.0970791	-0.107258	-0.0300495	-0.0306343	-0.0796369	0.0147422	0.0543022	-0.00921605	-0.0214715	0.0172023	-0.0193368	0.0637395	0.00839166	0.030444		Pelvic Int/Ext	0.68	2.69888
-0.00308176	-0.00828852	-0.0142236	0.0278738	0.0289863	0.0179777	0.082832	0.0975522	-0.111607	-0.033099	-0.026649	-0.0796492	0.00423393	0.0566022	0.000286297	-0.0220542	0.0167523	-0.0157582	0.0612874	0.00301267	0.0244729		Pelvic Int/Ext	0.7	3.00641
-0.0033232	-0.00841985	-0.0150684	0.0280978	0.0310452	0.0185513	0.0870123	0.0974899	-0.114069	-0.0356652	-0.0240532	-0.0792557	-0.00541419	0.053919	0.0143605	-0.02116	0.0117018	-0.0135815	0.0567554	-0.00163142	0.0186035		Pelvic Int/Ext	0.72	3.30194
-0.00365882	-0.00891947	-0.0159659	0.0287647	0.0328234	0.020932	0.0906377	0.0987476	-0.116411	-0.0377917	-0.0229914	-0.0805729	-0.0180087	0.0503711	0.0284589	-0.0219526	0.00832223	-0.013641	0.0508078	-0.00253185	0.00683784		Pelvic Int/Ext	0.74	2.97226
-0.00385262	-0.00834057	-0.0180789	0.0284558	0.0345923	0.0229814	0.0930088	0.0978807	-0.119169	-0.0410454	-0.0201852	-0.0826707	-0.0304387	0.0439434	0.0441832	-0.0198404	0.0051151	-0.0124566	0.0506473	-0.0008879	-0.000437569		Pelvic Int/Ext	0.76	2.22249
-0.00387613	-0.00739281	-0.0205463	0.0283293	0.036233	0.0227724	0.0928029	0.0962454	-0.121848	-0.0423439	-0.015462	-0.0812531	-0.0447681	0.0338393	0.0586598	-0.0163983	0.00224414	-0.0106303	0.0513536	-0.000288748	-0.0014263		Pelvic Int/Ext	0.78	2.60568
-0.00403307	-0.00658591	-0.0221879	0.0281633	0.0380438	0.0206226	0.0907966	0.0952956	-0.123491	-0.0413934	-0.0104079	-0.0801109	-0.0581703	0.0203577	0.0724813	-0.0121357	0.00306899	-0.00432639	0.052734	-6.26803e-05	0.00168378		Pelvic Int/Ext	0.8	3.38552
-0.00417741	-0.00652757	-0.0231519	0.0279996	0.0388548	0.0169293	0.0889572	0.0940432	-0.123929	-0.0397021	-0.0057072	-0.0765473	-0.067642	0.00815013	0.0870426	-0.00663399	0.00366912	-0.000109951	0.0538318	-0.003177	0.00437921		Pelvic Int/Ext	0.82	2.992
-0.00440722	-0.00585271	-0.0231476	0.0275461	0.0369119	0.0145458	0.0878303	0.0923621	-0.12235	-0.0348207	-0.00137719	-0.0707049	-0.0730636	-0.00222626	0.101485	-0.00131876	0.00299403	0.000930335	0.0489128	-0.0139846	0.00826916		Pelvic Int/Ext	0.84	2.70738
-0.00463952	-0.00560494	-0.0225877	0.0270495	0.0343806	0.0130083	0.0853574	0.0908557	-0.11959	-0.0301684	0.00522933	-0.0631399	-0.0745502	-0.0110942	0.115555	0.00336065	0.00300182	0.00144469	0.0430577	-0.0255451	0.0153275		Pelvic Int/Ext	0.86	2.36397
-0.00476095	-0.0056125	-0.0214429	0.0261605	0.0306965	0.0115423	0.0813297	0.0894799	-0.115088	-0.0239515	0.0112533	-0.0582006	-0.0746357	-0.0182081	0.12919	0.0059113	0.00268713	-0.000859542	0.0335014	-0.0381822	0.0230315		Pelvic Int/Ext	0.88	2.19479
-0.004794	-0.00593465	-0.0204376	0.0252203	0.0269814	0.00979923	0.0753214	0.0897691	-0.107543	-0.0160246	0.0168725	-0.0524252	-0.0747289	-0.0269393	0.138088	0.00844208	0.00507126	-0.000464149	0.0222444	-0.0519172	0.0294006		Pelvic Int/Ext	0.9	1.95529
-0.00478115	-0.00599029	-0.0191418	0.0245417	0.0235698	0.00826373	0.0674132	0.0902778	-0.0984036	-0.00739703	0.0227404	-0.0460861	-0.0750384	-0.0346896	0.149387	0.0119841	0.00777078	0.000174596	0.0117613	-0.0633964	0.0346339		Pelvic Int/Ext	0.92	1.39114
-0.00471285	-0.00570958	-0.017575	0.0239027	0.0203498	0.0077648	0.0587177	0.0930578	-0.0849905	0.00402421	0.0289746	-0.0356216	-0.0745935	-0.0435583	0.158496	0.014083	0.0086508	-0.000397846	0.0054531	-0.0697447	0.0378627		Pelvic Int/Ext	0.94	0.285811
-0.00454172	-0.00493915	-0.0147042	0.0230739	0.0178112	0.00817801	0.0483671	0.0966782	-0.069283	0.0156002	0.0322107	-0.0231168	-0.0753037	-0.0508214	0.164525	0.0158002	0.0115905	0.000522294	0.00265238	-0.0732524	0.041733		Pelvic Int/Ext	0.96	-1.16194
-0.00450813	-0.00402391	-0.0124388	0.023489	0.0162126	0.0080224	0.0390506	0.102553	-0.0498146	0.0281627	0.0345112	-0.00729763	-0.0791049	-0.0540295	0.165181	0.0156507	0.0113836	0.000248308	0.00118078	-0.0630957	0.0477709		Pelvic Int/Ext	0.98	-2.16047
-0.00463946	-0.00404879	-0.00918177	0.0237537	0.0126157	0.00745299	0.0254924	0.110611	-0.0185628	0.0439978	0.0347751	0.0127129	-0.0815415	-0.0520327	0.159808	0.0149305	0.00997996	-0.00473987	-0.000164984	-0.044468	0.0470749		Pelvic Int/Ext	1	-3.55486
-0.118089	-0.0305994	-0.0219068	0.0185347	0.0323269	0.0251341	-0.0105179	-0.0201172	-0.0081745	0.0565138	0.00714688	-0.00649063	-0.00532326	0.035132	-0.0506741	-0.047737	-0.0227379	0.0327412	0.0244133	-0.0334648	-0.0179451		Hip Flx/Ext	0	19.9516
-0.114685	-0.0305325	-0.0190902	0.0122822	0.0289929	0.0160616	-0.0102978	-0.0260714	-0.0158956	0.0759836	0.00122333	-0.00305519	0.00306384	0.0328673	-0.0515035	-0.0461357	-0.0189499	0.0238082	0.0309614	-0.0332667	-0.010562		Hip Flx/Ext	0.02	18.0231
-0.112749	-0.0341289	-0.0146612	0.0090649	0.0222074	0.0119662	-0.00770571	-0.0334509	-0.0242538	0.0940935	-0.00481174	0.000303787	0.0097285	0.0258128	-0.0453975	-0.0456177	-0.0183602	0.0176272	0.0507534	-0.0242653	0.00481953		Hip Flx/Ext	0.04	15.9278
-0.111928	-0.0389442	-0.00932659	0.00359506	0.0129047	0.00924326	-0.00818575	-0.0406331	-0.0341093	0.109186	-0.00442625	0.00755689	0.0217035	0.016344	-0.0254751	-0.0404574	-0.0210192	0.0117704	0.0590453	-0.0171854	0.0187247		Hip Flx/Ext	0.06	13.5489
-0.110075	-0.0423329	-0.00458668	0.000471464	0.00834721	0.00875416	-0.0112531	-0.0434322	-0.0417014	0.11959	-0.00651095	0.0179031	0.0315717	0.00889977	-0.00778953	-0.0332813	-0.0248127	0.0146491	0.0638672	-0.0136525	0.0237827		Hip Flx/Ext	0.08	11.7932
-0.106585	-0.0459992	-0.000200218	-0.00194063	0.00493436	0.00733012	-0.0115748	-0.0436064	-0.0459622	0.122459	-0.0110416	0.0243579	0.0403139	0.0047328	0.00794034	-0.0235015	-0.0239284	0.0201772	0.0771683	-0.0176697	0.0235325		Hip Flx/Ext	0.1	9.4755
-0.102504	-0.0511303	0.00484782	-0.00349196	0.00235308	0.00587117	-0.00776054	-0.04172	-0.0468699	0.119749	-0.0184394	0.0296643	0.0445202	-0.002978	0.0174871	-0.0164765	-0.0238094	0.0265759	0.091873	-0.0224477	0.0196089		Hip Flx/Ext	0.12	7.86817
-0.0979779	-0.0560053	0.0103177	-0.00306109	0.000839413	0.00644353	-0.00102782	-0.0401787	-0.0455461	0.115695	-0.0254045	0.0338808	0.0448303	-0.014284	0.0212203	-0.0170628	-0.0268963	0.0304826	0.102253	-0.0291948	0.0191989		Hip Flx/Ext	0.14	6.95016
-0.0929262	-0.0608307	0.0151138	-0.00180643	0.000301321	0.00731044	0.00528199	-0.0377661	-0.041926	0.109757	-0.0323244	0.0343239	0.0442453	-0.0300544	0.0243812	-0.0210026	-0.0313555	0.0313754	0.104325	-0.034152	0.0207641		Hip Flx/Ext	0.16	5.57379
-0.0876439	-0.0663973	0.0195573	-0.00105024	0.000871745	0.00700141	0.00907864	-0.0351594	-0.0354921	0.103937	-0.0414154	0.0296021	0.0448512	-0.0436684	0.0263213	-0.0226278	-0.031684	0.0318685	0.0990988	-0.0380893	0.0180751		Hip Flx/Ext	0.18	3.50358
-0.0824152	-0.0723339	0.0230519	-0.000718295	0.00251503	0.00445975	0.0111828	-0.0313321	-0.0284727	0.0954519	-0.0471412	0.0258182	0.0462468	-0.0528919	0.0271886	-0.0252439	-0.0322369	0.0304028	0.0943161	-0.0405086	0.014528		Hip Flx/Ext	0.2	0.838282
-0.077403	-0.0777599	0.0257101	-0.00128091	0.00365822	0.0030093	0.0150018	-0.0270862	-0.0226221	0.0862729	-0.0537508	0.0242891	0.0462005	-0.0564771	0.0222569	-0.0299279	-0.0280027	0.0281539	0.0864452	-0.0435435	0.010458		Hip Flx/Ext	0.22	-0.633494
-0.072338	-0.082126	0.0282759	-0.0013279	0.00566048	0.00160421	0.0211156	-0.0213619	-0.0160453	0.0754792	-0.0605642	0.0233053	0.0442701	-0.058474	0.0156123	-0.0333646	-0.0216806	0.0250545	0.079208	-0.0431317	0.00681951		Hip Flx/Ext	0.24	-1.45248
-0.0671792	-0.0864546	0.0303616	-0.00185846	0.00863594	0.000477383	0.0282501	-0.0161074	-0.00797489	0.0632693	-0.0667501	0.0197327	0.0415277	-0.06015	0.00982195	-0.0355106	-0.015874	0.0210227	0.0711827	-0.039521	0.000465929		Hip Flx/Ext	0.26	-2.50823
-0.0618747	-0.0909984	0.0328088	-0.00270035	0.0137896	-0.00106907	0.0353789	-0.0117845	0.000632289	0.0515045	-0.0727429	0.014565	0.0403938	-0.0610795	0.00620634	-0.0378587	-0.00913285	0.0149057	0.0615943	-0.0350673	-0.00917236		Hip Flx/Ext	0.28	-3.94482
-0.056675	-0.0959052	0.0354569	-0.00419	0.0189981	-0.00275637	0.0416171	-0.00757378	0.00916596	0.0410818	-0.0797295	0.00805091	0.0402711	-0.060776	0.00230083	-0.0395136	-0.00400238	0.00319671	0.0428971	-0.0357554	-0.0182173		Hip Flx/Ext	0.3	-6.01667
-0.0517293	-0.100149	0.0378473	-0.00631622	0.02298	-0.00379233	0.0466461	-0.00403909	0.0167554	0.0329052	-0.0857999	0.00249978	0.0409113	-0.0589649	-0.00231656	-0.0415515	0.000928524	-0.0098762	0.0211251	-0.032449	-0.0223028		Hip Flx/Ext	0.32	-7.67701
-0.0469627	-0.103821	0.0404784	-0.00913468	0.0257393	-0.00537184	0.0517395	-0.00106881	0.0217482	0.0255073	-0.0896929	-0.000604003	0.0408865	-0.0540062	-0.00590338	-0.0426252	0.00556729	-0.0180189	-0.000571663	-0.032435	-0.0217401		Hip Flx/Ext	0.34	-9.24336
-0.0424051	-0.106833	0.0438613	-0.0119563	0.0280674	-0.00791043	0.0556978	0.00232505	0.0261261	0.0200471	-0.0919712	0.000292058	0.0398184	-0.0485259	-0.00872662	-0.0406708	0.0102593	-0.0245663	-0.0229562	-0.0307552	-0.0200837		Hip Flx/Ext	0.36	-10.924
-0.0379293	-0.109178	0.0471889	-0.0149148	0.029487	-0.0105496	0.05965	0.00578272	0.0307697	0.0160999	-0.0931404	0.00211161	0.0397433	-0.0416555	-0.0092697	-0.0396902	0.0153254	-0.0321315	-0.0468954	-0.0287711	-0.0149095		Hip Flx/Ext	0.38	-11.9787
-0.0335305	-0.110589	0.0502506	-0.0178881	0.0300842	-0.0133578	0.0643866	0.00942116	0.0349755	0.0137961	-0.0936964	0.00403773	0.0395433	-0.0352834	-0.00775403	-0.0397972	0.0173112	-0.0404608	-0.0701729	-0.025687	-0.00570299		Hip Flx/Ext	0.4	-12.8698
-0.0291925	-0.111418	0.0528882	-0.0214939	0.0298786	-0.0164977	0.0687832	0.0118942	0.0383576	0.0113793	-0.09245	0.00577036	0.0407512	-0.0303322	-0.00433196	-0.0386853	0.0132402	-0.0479536	-0.0922129	-0.0175309	0.0060366		Hip Flx/Ext	0.42	-13.5176
-0.024872	-0.11279	0.0551672	-0.0256773	0.0297755	-0.0207719	0.0721646	0.0149662	0.0408269	0.00764499	-0.0906543	0.0068643	0.041358	-0.0248535	0.000616689	-0.0328868	0.00818781	-0.0524739	-0.109688	-0.00311239	0.0150587		Hip Flx/Ext	0.44	-14.2364
-0.0207994	-0.11477	0.0563335	-0.0302289	0.0303065	-0.0267606	0.0744474	0.0175012	0.0415747	0.0024054	-0.0841392	0.00915262	0.0413238	-0.0218096	0.00530246	-0.0240005	0.00607641	-0.0521662	-0.122756	0.0108445	0.0228647		Hip Flx/Ext	0.46	-15.2357
-0.0170783	-0.11593	0.0548832	-0.0336887	0.0325923	-0.0336872	0.076373	0.0195471	0.0433005	-0.00167071	-0.0696875	0.0139879	0.0363203	-0.0182631	0.00897988	-0.0140946	0.00264691	-0.0505798	-0.13011	0.0222319	0.0344335		Hip Flx/Ext	0.48	-16.0635
-0.0138297	-0.117344	0.051123	-0.0367338	0.0353151	-0.0408149	0.0778919	0.0191449	0.0446279	-0.00887885	-0.0518245	0.0176746	0.0314813	-0.0188026	0.0132152	-0.00729157	0.00294164	-0.0454329	-0.129896	0.0243533	0.0419872		Hip Flx/Ext	0.5	-16.8578
-0.0115363	-0.117966	0.0455973	-0.0378379	0.0392702	-0.0490817	0.0771305	0.0198928	0.0466124	-0.0160523	-0.0314552	0.022346	0.0271632	-0.0212383	0.0154712	-0.00146022	0.00199165	-0.0418043	-0.122813	0.0308249	0.0485181		Hip Flx/Ext	0.52	-17.4108
-0.0102031	-0.118117	0.0374296	-0.0366176	0.0460371	-0.0597198	0.0737999	0.0235494	0.0485773	-0.0251405	-0.00592777	0.0290522	0.0189322	-0.0219888	0.0168038	0.00456912	-0.00354641	-0.0390109	-0.107822	0.0443583	0.056984		Hip Flx/Ext	0.54	-17.9709
-0.0103907	-0.117889	0.0282294	-0.0376526	0.0520505	-0.0718751	0.0666424	0.0266137	0.0483521	-0.0346502	0.0194923	0.0273358	0.0130658	-0.023467	0.0209025	0.00620386	-0.00560373	-0.0338864	-0.0865913	0.0551605	0.0546571		Hip Flx/Ext	0.56	-18.582
-0.0122792	-0.115112	0.0179722	-0.0395244	0.0599895	-0.0853151	0.0571924	0.029445	0.0473253	-0.0444501	0.0422297	0.0218937	0.00626892	-0.0257294	0.0250982	0.00405539	-0.00678835	-0.0282667	-0.0592385	0.0616792	0.0496495		Hip Flx/Ext	0.58	-18.8971
-0.0156292	-0.107303	0.00613788	-0.0420778	0.0699345	-0.0979006	0.0463336	0.0304973	0.0445345	-0.0504594	0.0587271	0.014349	0.0019789	-0.0306097	0.0232754	-0.00309435	-0.00930551	-0.0280354	-0.0347703	0.0734561	0.0445962		Hip Flx/Ext	0.6	-18.7952
-0.0203515	-0.0955417	-0.00510857	-0.0443641	0.0772641	-0.108938	0.0355277	0.029889	0.0390623	-0.0528278	0.0744229	0.00677775	0.00649517	-0.0379645	0.015466	-0.00882787	-0.0040288	-0.0317181	-0.0164428	0.0772093	0.0360939		Hip Flx/Ext	0.62	-17.9475
-0.0267432	-0.0802523	-0.0155763	-0.0478562	0.0819445	-0.117893	0.0254685	0.0289905	0.0315907	-0.0499971	0.0882093	4.73404e-05	0.0181195	-0.0477131	0.00578792	-0.0105061	0.00135811	-0.0345893	-0.00436886	0.0747722	0.0293725		Hip Flx/Ext	0.64	-15.5352
-0.0342565	-0.0635323	-0.024478	-0.0503905	0.0851624	-0.123065	0.0163356	0.0269811	0.0237631	-0.0449804	0.102178	-0.00726151	0.0314053	-0.0593659	-0.00562822	-0.00897588	0.000889705	-0.0356744	0.00365977	0.0733438	0.0228971		Hip Flx/Ext	0.66	-10.2067
-0.0426613	-0.0472015	-0.0302141	-0.0506885	0.0864462	-0.123851	0.00953973	0.0249191	0.0151132	-0.0341376	0.109406	-0.0131045	0.043097	-0.0718957	-0.0177965	-0.000974646	-0.00351452	-0.0357873	0.00564483	0.0712813	0.0172709		Hip Flx/Ext	0.68	-4.98505
-0.0515385	-0.0310822	-0.0333071	-0.0490373	0.0840498	-0.119124	0.00690539	0.0218536	0.00311288	-0.0203592	0.110808	-0.0192131	0.0522783	-0.0790779	-0.0285694	0.0123471	-0.00919189	-0.0328416	-0.00119679	0.0666155	0.0143229		Hip Flx/Ext	0.7	0.750616
-0.0604297	-0.0157318	-0.0350828	-0.0461091	0.0783776	-0.111685	0.00477956	0.0164608	-0.00646735	-0.00780134	0.110012	-0.0263835	0.0609492	-0.0864459	-0.03267	0.020739	-0.019185	-0.0277611	-0.00677416	0.0659162	0.0170758		Hip Flx/Ext	0.72	5.05288
-0.0695432	-0.0024137	-0.0357168	-0.0424788	0.0716093	-0.101137	0.00506399	0.0117192	-0.0140348	-0.000156309	0.106725	-0.0320067	0.0661448	-0.0924046	-0.0350713	0.0325931	-0.0308206	-0.019656	-0.0163497	0.0675907	0.0202896		Hip Flx/Ext	0.74	9.48914
-0.0787172	0.00829973	-0.0360333	-0.0359971	0.0662923	-0.0878503	0.00624941	0.00847778	-0.0194408	0.00347175	0.0974332	-0.031862	0.06827	-0.0930346	-0.0337863	0.0460063	-0.0417361	-0.00509612	-0.0218291	0.0807301	0.0329564		Hip Flx/Ext	0.76	15.3083
-0.0876372	0.0150891	-0.0366691	-0.0268722	0.0631776	-0.0729272	0.00726337	0.0085064	-0.0207071	0.00367793	0.0847189	-0.0283512	0.067965	-0.0872435	-0.0330065	0.056421	-0.0529819	0.0130695	-0.0226773	0.101884	0.0516833		Hip Flx/Ext	0.78	20.1886
-0.0962862	0.0178515	-0.0365418	-0.0159913	0.0620063	-0.0561365	0.00726703	0.0116983	-0.0192351	0.000681769	0.0677462	-0.0221971	0.0633391	-0.0758886	-0.0345547	0.0605472	-0.0613286	0.0299739	-0.0217086	0.118568	0.0668116		Hip Flx/Ext	0.8	25.0686
-0.10395	0.0166245	-0.0374821	-0.00394372	0.0614538	-0.0383951	0.00609893	0.0152437	-0.0153093	-0.00329824	0.0519317	-0.0174766	0.0559667	-0.0650335	-0.0390484	0.0598541	-0.0653622	0.0466042	-0.0219211	0.131328	0.0708326		Hip Flx/Ext	0.82	28.0399
-0.110772	0.013516	-0.0379961	0.00569175	0.0598628	-0.0204079	0.00555546	0.0172975	-0.011774	-0.00703872	0.0395186	-0.0110324	0.0483475	-0.0522304	-0.0403064	0.0609723	-0.068195	0.0592429	-0.0224728	0.138752	0.0689794		Hip Flx/Ext	0.84	30.3867
-0.116446	0.00825818	-0.0382346	0.0136569	0.0566787	-0.00383434	0.00721891	0.0188488	-0.00950107	-0.0098853	0.0286355	-0.00411857	0.0402665	-0.0370676	-0.0399781	0.0610376	-0.0659371	0.0683514	-0.0259758	0.139151	0.0603716		Hip Flx/Ext	0.86	32.4904
-0.120863	0.001112	-0.0384639	0.0225401	0.0536524	0.0135149	0.00742913	0.0178012	-0.00705873	-0.0125219	0.0190903	0.00331193	0.0287936	-0.0226402	-0.04272	0.0544162	-0.0680568	0.0770152	-0.0307979	0.135821	0.0466074		Hip Flx/Ext	0.88	33.4852
-0.123966	-0.00762369	-0.0384931	0.0300772	0.0506033	0.0293567	0.00780775	0.0159313	-0.00498003	-0.0145985	0.0134815	0.00577801	0.0165154	-0.00780809	-0.0432987	0.0419648	-0.0663123	0.0846363	-0.0311026	0.123548	0.0266094		Hip Flx/Ext	0.9	33.6279
-0.125599	-0.0173946	-0.0375648	0.0353882	0.0473771	0.0424959	0.00685457	0.0123176	-0.00281505	-0.0172639	0.0137754	0.00294879	0.00408361	0.00262033	-0.0420352	0.0212681	-0.0584819	0.0894357	-0.0223526	0.0919705	-0.00188859		Hip Flx/Ext	0.92	32.7439
-0.125763	-0.0269093	-0.0358014	0.0367046	0.0439438	0.0498329	0.0043623	0.00807717	-0.000371287	-0.0188608	0.0201008	-0.00146364	-0.00860476	0.0104054	-0.0400229	0.000527343	-0.0515147	0.0865519	-0.00641675	0.0496601	-0.0300154		Hip Flx/Ext	0.94	30.9121
-0.124653	-0.0342543	-0.0328574	0.0343338	0.0405208	0.0510246	0.000256955	0.00165125	-4.99388e-06	-0.0156646	0.0282655	-0.00856399	-0.0201543	0.0168463	-0.0388845	-0.0177648	-0.0423832	0.0752375	0.0124853	0.00758147	-0.0473004		Hip Flx/Ext	0.96	27.917
-0.122433	-0.0371844	-0.0297133	0.0271783	0.0367644	0.0454502	-0.00384755	-0.00705689	-0.00328826	-0.00370519	0.0343886	-0.0152497	-0.0257625	0.0258242	-0.0388955	-0.0320301	-0.0295567	0.0572539	0.027643	-0.0261692	-0.0467412		Hip Flx/Ext	0.98	25.1675
-0.119026	-0.035621	-0.0279839	0.0198947	0.0362493	0.034764	-0.00743065	-0.0164103	-0.0107432	0.0195137	0.0320353	-0.010894	-0.0267611	0.0310796	-0.0463553	-0.0402632	-0.0230589	0.0346025	0.0263279	-0.0304827	-0.0261229		Hip Flx/Ext	1	21.9086
0.015157	0.00264769	-0.000832913	-0.00248994	0.00190715	-0.0168012	0.0610638	0.00813579	-0.0441423	0.00913423	0.0683687	0.060056	-0.0665635	-0.0395737	-0.0483983	-0.0165431	0.0129315	-0.081006	-0.0115417	0.0339138	-0.0386202		Hip Add/Abd	0	2.8568
0.0145529	0.00498099	-0.0034665	-0.00155753	0.00458158	-0.019902	0.0647258	0.00573377	-0.0434877	0.0140767	0.0698705	0.0651144	-0.0632493	-0.0360909	-0.0553727	-0.015206	0.00541849	-0.0772904	-0.024396	0.0353726	-0.0260408		Hip Add/Abd	0.02	4.00056
0.0126132	0.00741478	-0.00886659	1.39759e-05	0.0043847	-0.0212037	0.0679378	-0.000643408	-0.0411836	0.0194754	0.0699173	0.068638	-0.0590149	-0.0313646	-0.0616662	-0.0197446	-0.00462454	-0.0788149	-0.0318715	0.0279851	-0.0239385		Hip Add/Abd	0.04	5.72593
0.00952299	0.00979101	-0.0151901	0.000891356	0.00288086	-0.0222001	0.0718042	-0.00716129	-0.0399707	0.0223961	0.0690811	0.0698126	-0.0513283	-0.0218062	-0.057779	-0.023439	-0.0113051	-0.079527	-0.039406	0.0143779	-0.0301628		Hip Add/Abd	0.06	7.91876
0.00664391	0.0135385	-0.0190307	-0.00033558	0.00295288	-0.022661	0.0745635	-0.0118198	-0.0374167	0.0239426	0.0657182	0.0690209	-0.0428625	-0.0129359	-0.0536961	-0.0241498	-0.0180043	-0.0730007	-0.0452169	0.00591012	-0.0391421		Hip Add/Abd	0.08	9.7199
0.00430086	0.0167806	-0.0213185	-0.00188602	0.00333161	-0.0227155	0.076427	-0.014506	-0.0353063	0.0250412	0.0606164	0.0671808	-0.0388462	-0.00129694	-0.0480416	-0.0210939	-0.0249048	-0.060458	-0.0484662	0.00118771	-0.0396786		Hip Add/Abd	0.1	10.9472
0.00247104	0.017627	-0.0216383	-0.00224463	0.0045529	-0.0223113	0.0742619	-0.0165564	-0.0343414	0.0256751	0.0556011	0.0664667	-0.0393479	0.0120039	-0.044039	-0.0147403	-0.0288467	-0.0480859	-0.0555877	-0.00443377	-0.0385168		Hip Add/Abd	0.12	10.8243
0.000829395	0.0176528	-0.0216465	-0.00240232	0.00601964	-0.0224589	0.0704209	-0.0177283	-0.0325272	0.0266186	0.0519782	0.0689589	-0.0412757	0.0250017	-0.0388396	-0.00869581	-0.0251844	-0.0394632	-0.0632589	-0.0123796	-0.0404216		Hip Add/Abd	0.14	10.4784
-0.000637521	0.0173572	-0.0223783	-0.00226965	0.00723903	-0.022963	0.0676394	-0.0170781	-0.029865	0.0274745	0.0512518	0.0732941	-0.0433517	0.0340544	-0.0347098	-0.0045939	-0.0150759	-0.0350562	-0.0663203	-0.0169516	-0.0439708		Hip Add/Abd	0.16	10.2092
-0.00154483	0.0165178	-0.022806	-0.00249501	0.00815541	-0.0216128	0.0659156	-0.0168566	-0.0291163	0.029865	0.0496623	0.0746315	-0.0454874	0.0376785	-0.0330826	-0.00235857	0.00119471	-0.0333113	-0.0674904	-0.0159355	-0.0473115		Hip Add/Abd	0.18	9.90519
-0.00204475	0.0157453	-0.0232656	-0.00209485	0.00840598	-0.0200759	0.0649554	-0.0155091	-0.0296784	0.0321828	0.0499715	0.0790433	-0.0476911	0.0390738	-0.0284255	-0.00113624	0.0125584	-0.0305475	-0.0627087	-0.0109564	-0.0451678		Hip Add/Abd	0.2	9.44368
-0.00228932	0.0142746	-0.0233415	-0.00152044	0.00773674	-0.0182283	0.0640549	-0.0125036	-0.031214	0.0349892	0.0494253	0.0843583	-0.0487611	0.0408294	-0.0229485	0.00414064	0.0204129	-0.0289536	-0.0614453	-0.00949195	-0.0425225		Hip Add/Abd	0.22	8.95512
-0.00232984	0.0122425	-0.0231033	-0.000850216	0.00680674	-0.0170153	0.062927	-0.00867833	-0.0336176	0.0365482	0.048666	0.0915743	-0.0496644	0.0405924	-0.0194083	0.00916196	0.0261107	-0.0253325	-0.0601214	-0.00800612	-0.0361969		Hip Add/Abd	0.24	8.41983
-0.00235477	0.0100686	-0.0223446	-0.00128484	0.00596103	-0.0164385	0.0616912	-0.0071974	-0.0378999	0.0363292	0.0473413	0.0954597	-0.0510614	0.0392674	-0.0180037	0.010806	0.0297268	-0.0218282	-0.0553462	-0.00552451	-0.030162		Hip Add/Abd	0.26	7.94422
-0.0024196	0.00877911	-0.0213386	-0.00212224	0.00655597	-0.0170543	0.0597731	-0.00764654	-0.0400602	0.0355	0.0459217	0.0987037	-0.0516146	0.0383998	-0.0162945	0.0084941	0.028715	-0.016567	-0.0451421	-0.000775387	-0.0284066		Hip Add/Abd	0.28	7.64671
-0.0025139	0.00791327	-0.0210796	-0.00329912	0.00672964	-0.0181659	0.0570947	-0.010493	-0.0409909	0.0340211	0.0451875	0.100002	-0.0513869	0.0375953	-0.0145758	0.00409712	0.0270012	-0.0117134	-0.0352069	0.00252034	-0.0258434		Hip Add/Abd	0.3	7.25154
-0.00263319	0.0069811	-0.0207957	-0.00465955	0.00677994	-0.0193955	0.0532377	-0.0150553	-0.0415524	0.0325175	0.0439218	0.0994438	-0.0502858	0.0358234	-0.0147456	-0.00139644	0.0254803	-0.00868274	-0.0271975	0.00126614	-0.0253214		Hip Add/Abd	0.32	6.88379
-0.00276753	0.00643388	-0.0199291	-0.00547314	0.0076045	-0.0213239	0.0494443	-0.0192112	-0.0427806	0.0319986	0.0426203	0.0974494	-0.049014	0.0330324	-0.0154697	-0.00665146	0.0223498	-0.00503231	-0.0162196	-0.00101676	-0.024376		Hip Add/Abd	0.34	6.49313
-0.00309504	0.00633682	-0.0186258	-0.00556321	0.00821139	-0.0223764	0.0461043	-0.0226404	-0.0435566	0.0330881	0.0411195	0.0941669	-0.0469047	0.0318952	-0.015784	-0.00908603	0.0199867	-0.00168906	-0.00367926	-0.00459949	-0.0251083		Hip Add/Abd	0.36	6.07467
-0.00360817	0.00638823	-0.0172137	-0.00520256	0.00863103	-0.0223354	0.044219	-0.0260382	-0.0447396	0.0357988	0.0395871	0.0914688	-0.0442385	0.0307588	-0.0153089	-0.0107462	0.0189166	9.84608e-05	0.00841847	-0.00931389	-0.0264108		Hip Add/Abd	0.38	5.88504
-0.00415767	0.006827	-0.0158398	-0.00479998	0.00836116	-0.0212795	0.0438372	-0.0296438	-0.0454635	0.0394578	0.0385659	0.0901273	-0.0403036	0.0293942	-0.0140809	-0.0116136	0.0193062	0.00156665	0.0166626	-0.0152186	-0.027516		Hip Add/Abd	0.4	5.77874
-0.00458353	0.00718639	-0.0142335	-0.00467947	0.00799842	-0.020245	0.0439201	-0.0334717	-0.0457618	0.042628	0.0372595	0.0880112	-0.0375281	0.0275214	-0.0125091	-0.0128156	0.0194456	0.00371995	0.0232645	-0.017581	-0.0280388		Hip Add/Abd	0.42	5.67277
-0.00492056	0.00687332	-0.0124972	-0.00399827	0.00732309	-0.0179784	0.0437784	-0.0374599	-0.0471258	0.0457471	0.0356198	0.0869909	-0.0365001	0.0254318	-0.0110667	-0.0137576	0.0175492	0.00627932	0.0287821	-0.0189358	-0.0266623		Hip Add/Abd	0.44	5.54361
-0.00489653	0.00588574	-0.0109589	-0.00190047	0.00705536	-0.0144745	0.0448074	-0.0415069	-0.0488425	0.0494311	0.0318189	0.0878783	-0.0366639	0.0252942	-0.010266	-0.0171047	0.012929	0.00607336	0.0344355	-0.0172327	-0.0239013		Hip Add/Abd	0.46	5.3506
-0.0044443	0.00421887	-0.00872846	0.000452065	0.00641874	-0.0106891	0.0463098	-0.044127	-0.0504031	0.0524248	0.0269617	0.0897958	-0.0366494	0.0254779	-0.00850445	-0.0219574	0.00754169	0.00291824	0.0408187	-0.0125727	-0.0195244		Hip Add/Abd	0.48	5.04514
-0.00370901	0.00166338	-0.00565919	0.00280411	0.00446722	-0.00598971	0.0476122	-0.0434912	-0.0511932	0.0528955	0.023393	0.0893995	-0.0365272	0.0254401	-0.00647144	-0.0235641	0.0090911	-0.000467368	0.0444884	-0.0104577	-0.0176595		Hip Add/Abd	0.5	4.35673
-0.0028073	-0.00108611	-0.0028678	0.00530467	0.00243733	-0.00107174	0.0487015	-0.0421152	-0.0505513	0.0524678	0.0202379	0.0881997	-0.034669	0.0250749	-0.0041867	-0.0245938	0.0124542	-0.000132561	0.0467127	-0.00717527	-0.0172835		Hip Add/Abd	0.52	3.6989
-0.00124531	-0.00387961	-0.000391648	0.00741186	0.000945138	0.00403095	0.0479762	-0.0428076	-0.0487123	0.0528577	0.0155537	0.0865528	-0.0278076	0.0212977	-0.00753789	-0.0265503	0.0168074	0.00101998	0.0494406	0.00168113	-0.0179146		Hip Add/Abd	0.54	3.16662
0.000662442	-0.00733095	0.00206618	0.0103486	0.00111405	0.00784538	0.0482446	-0.0402416	-0.0496873	0.0520207	0.0125115	0.0858338	-0.0220934	0.0185562	-0.00930066	-0.023383	0.0226863	0.00296706	0.0555072	0.00932181	-0.00941093		Hip Add/Abd	0.56	2.58416
0.0028732	-0.0112306	0.0044386	0.0125688	-0.0010095	0.011748	0.0489013	-0.0366481	-0.050899	0.0513317	0.010351	0.0825285	-0.0178243	0.0147647	-0.0110451	-0.0150189	0.0306362	0.0024753	0.0560619	0.0120149	0.000191788		Hip Add/Abd	0.58	2.12446
0.00523612	-0.0148819	0.00587331	0.0148421	-0.00396965	0.0150085	0.0521079	-0.0325738	-0.0506878	0.0488359	0.0104334	0.0825643	-0.0166265	0.0135496	-0.0131158	-0.0073199	0.0357571	0.0041134	0.0517418	0.0163083	0.010553		Hip Add/Abd	0.6	1.80992
0.00744565	-0.0176558	0.00681797	0.015526	-0.00697305	0.0170152	0.0573045	-0.030102	-0.0491448	0.0447377	0.0104773	0.0841692	-0.0164976	0.0146938	-0.0122628	-0.00337237	0.0366546	0.00666619	0.0422694	0.0194679	0.0143234		Hip Add/Abd	0.62	1.84675
0.00945259	-0.0201587	0.00800743	0.0161545	-0.00919378	0.0179439	0.0625755	-0.0279837	-0.0473128	0.040792	0.00994362	0.0860002	-0.0164856	0.0195918	-0.00963291	-0.00138224	0.0384794	0.00952781	0.0270584	0.0220982	0.0101724		Hip Add/Abd	0.64	2.12312
0.0111542	-0.0220562	0.00948564	0.0153957	-0.00998995	0.0156703	0.0669124	-0.0248725	-0.0448376	0.0334979	0.00954447	0.0871631	-0.0183856	0.0235793	-0.00728111	-0.00249693	0.034478	0.0156421	0.0123655	0.026779	0.00117527		Hip Add/Abd	0.66	2.47659
0.0127183	-0.0224611	0.0106304	0.0137367	-0.00924863	0.0107734	0.0698407	-0.0201508	-0.0417515	0.0229334	0.00799611	0.0877433	-0.0227767	0.0266911	-0.00549156	-0.00436158	0.0289729	0.0250788	9.65423e-05	0.0310098	-0.00839397		Hip Add/Abd	0.68	2.68346
0.0139522	-0.021295	0.0111073	0.0105896	-0.00709114	0.00375407	0.0697473	-0.0144344	-0.0395724	0.0117655	0.0060023	0.085863	-0.0296534	0.0257146	-0.00606082	-0.00335265	0.0247261	0.0344182	-0.00513891	0.0364664	-0.0182897		Hip Add/Abd	0.7	2.81543
0.0148368	-0.0190837	0.0106782	0.00697683	-0.00341686	-0.00411701	0.0677787	-0.00713871	-0.0388084	0.00313133	0.00366511	0.0831072	-0.0358082	0.0215329	-0.0107529	-0.000999304	0.021623	0.0406093	-0.00675568	0.0403793	-0.0306466		Hip Add/Abd	0.72	2.64761
0.0153394	-0.0152512	0.0099215	0.00219816	-0.000811632	-0.0122229	0.0657263	0.000137017	-0.0380809	-0.0041668	0.00291826	0.0786254	-0.0383505	0.0137346	-0.0166352	0.00052108	0.0183359	0.0432293	-0.00376561	0.0452303	-0.0448893		Hip Add/Abd	0.74	2.32388
0.0155244	-0.0107264	0.00915158	-0.00255611	0.000612365	-0.0196569	0.0636121	0.00565419	-0.0371316	-0.00909986	0.00434664	0.0754773	-0.0375241	0.00454004	-0.0249579	0.00237471	0.0147001	0.0422714	2.79449e-05	0.0485256	-0.0580238		Hip Add/Abd	0.76	2.07458
0.0155817	-0.00584492	0.00877498	-0.00688774	-0.00027276	-0.0258268	0.0617161	0.00846325	-0.038187	-0.0120704	0.00789977	0.0738523	-0.0347937	-0.00556018	-0.032357	0.00728563	0.01336	0.0356327	0.00653421	0.0489439	-0.068023		Hip Add/Abd	0.78	2.59331
0.0155812	-0.000758256	0.00828826	-0.010075	-0.00282394	-0.0302671	0.0596267	0.00838426	-0.0422572	-0.0134193	0.0125272	0.0747534	-0.0297413	-0.0184681	-0.0370043	0.0167061	0.0151069	0.0237221	0.015094	0.0514429	-0.0721512		Hip Add/Abd	0.8	3.53151
0.0154312	0.00380674	0.00791018	-0.0121485	-0.00599153	-0.0323705	0.0592675	0.00742565	-0.0454632	-0.0139938	0.0178892	0.0776232	-0.0253321	-0.0305508	-0.0385743	0.0231341	0.0162026	0.0130109	0.0225677	0.0547612	-0.0728012		Hip Add/Abd	0.82	4.01514
0.0149747	0.00705585	0.00778481	-0.0125791	-0.0088974	-0.0312523	0.059705	0.00642228	-0.0478081	-0.0132143	0.021383	0.0811996	-0.0213197	-0.0404612	-0.0392631	0.0271869	0.014174	-0.000396702	0.0227308	0.0542403	-0.0735311		Hip Add/Abd	0.84	4.53933
0.014455	0.0085399	0.00660118	-0.0112856	-0.0100427	-0.0283408	0.0611046	0.00615276	-0.0489574	-0.0114036	0.0231664	0.0823036	-0.0226989	-0.0460639	-0.0433728	0.028668	0.00917239	-0.0125771	0.0171314	0.0525036	-0.0730614		Hip Add/Abd	0.86	5.02272
0.0139325	0.00787577	0.00525574	-0.00957047	-0.0099092	-0.0247297	0.0612535	0.00659355	-0.0478761	-0.00875817	0.0243832	0.079464	-0.0270748	-0.0481813	-0.0469231	0.025602	0.00394555	-0.0228335	0.0116932	0.0563446	-0.0680333		Hip Add/Abd	0.88	5.23241
0.0134805	0.00520797	0.00393597	-0.00743076	-0.00925337	-0.0216242	0.0591815	0.0077787	-0.0451574	-0.0064054	0.0267325	0.0751233	-0.0325992	-0.0476494	-0.0485779	0.0211624	0.000977565	-0.0291722	0.00845489	0.0574636	-0.062002		Hip Add/Abd	0.9	5.19244
0.0133686	0.00250446	0.0027486	-0.0057671	-0.00891989	-0.0184039	0.0562989	0.00800147	-0.0442176	-0.00280624	0.0327427	0.067215	-0.0403104	-0.0480753	-0.0485856	0.0162352	0.000255678	-0.0371941	0.00893841	0.050841	-0.0577813		Hip Add/Abd	0.92	4.69737
0.0134872	-0.000101977	0.00181875	-0.00464817	-0.00839711	-0.0160154	0.0550606	0.00885572	-0.0441462	0.00122822	0.0384666	0.0598928	-0.0477579	-0.0478761	-0.0464867	0.00979639	0.000370822	-0.045346	0.0131677	0.0403783	-0.0570676		Hip Add/Abd	0.94	3.74827
0.0135455	-0.00268443	0.000849395	-0.00406095	-0.00784053	-0.0139543	0.054596	0.0102445	-0.0445054	0.0031714	0.0436568	0.052451	-0.0536484	-0.04667	-0.0442892	0.00278502	0.00526778	-0.0490556	0.0173841	0.0285746	-0.05866		Hip Add/Abd	0.96	2.64753
0.0135002	-0.00365975	-0.000755162	-0.00285789	-0.0061623	-0.0137235	0.0554707	0.0118565	-0.0443512	0.00480553	0.0496817	0.0514134	-0.0595034	-0.0454428	-0.0441531	-0.00389497	0.00727518	-0.0511425	0.0176209	0.0293531	-0.0555294		Hip Add/Abd	0.98	2.15108
0.013733	-0.00137904	-0.00280251	-0.00166365	-0.00214794	-0.0171729	0.0586382	0.0115401	-0.0455203	0.0131168	0.0583789	0.0572355	-0.0646663	-0.0420241	-0.0480358	-0.00902813	0.00565443	-0.0518133	0.00933539	0.0462382	-0.0446698		Hip Add/Abd	1	1.92754
0.00153436	-0.0378956	-0.067325	-0.0563513	-0.0613446	0.00619732	0.0228009	0.0337218	-0.000109065	-0.00316688	-0.00756742	-0.0733816	-0.0763569	-0.0308753	-0.0370388	0.00744588	-0.0745003	-0.067881	-0.011198	-0.0337357	-0.0554884		Hip Int/Ext	0	-7.45877
0.00313346	-0.0363967	-0.0657227	-0.0571568	-0.0591566	0.00320969	0.0229916	0.0351069	-0.00919275	0.00841526	-0.000904172	-0.0612227	-0.0816305	-0.0256715	-0.043467	0.00297816	-0.0710437	-0.0525272	0.0019639	-0.0328833	-0.0493027		Hip Int/Ext	0.02	-8.33113
0.00509242	-0.0364045	-0.0747932	-0.050286	-0.0599745	0.00128445	0.0197667	0.029976	-0.015063	0.0294322	-0.00773804	-0.0403355	-0.0733782	-0.031009	-0.0683028	0.01763	-0.103474	-0.0511414	-0.0110495	-0.00773594	-0.0155817		Hip Int/Ext	0.04	-7.56956
0.00416828	-0.0367914	-0.0789966	-0.0534398	-0.066295	0.00160632	0.017351	0.0137619	-0.0145384	0.0339541	0.00153449	-0.0161524	-0.0634602	-0.0169173	-0.0723916	0.0115384	-0.12567	-0.0535181	0.00110251	-0.0333707	0.00690714		Hip Int/Ext	0.06	-4.36499
0.000775392	-0.0327201	-0.0775068	-0.0645715	-0.0728282	-0.00384844	0.0205951	0.000152283	-0.0128629	0.0326926	-0.0120892	0.0260442	-0.0329475	0.00353165	-0.0686605	0.0102952	-0.131621	-0.0625484	0.0153119	-0.0291562	-0.00359503		Hip Int/Ext	0.08	-0.148887
-0.000705501	-0.0247188	-0.0792018	-0.0735696	-0.074348	-0.0117708	0.0190905	-0.00725989	-0.0116579	0.0184781	-0.0421081	0.05363	-0.00721007	0.00874222	-0.0662801	0.01403	-0.137994	-0.0412254	0.0338215	-0.0266127	-0.0100261		Hip Int/Ext	0.1	4.71194
0.00117224	-0.019548	-0.079365	-0.0768378	-0.0723436	-0.0110751	0.014927	-0.00720358	-0.0148897	0.00217097	-0.0651817	0.0529801	-0.00832702	0.0168432	-0.0631678	0.0163492	-0.148245	-3.39306e-05	0.0554347	-0.0374807	0.00317542		Hip Int/Ext	0.12	5.0077
0.00272451	-0.0213224	-0.0781361	-0.0753843	-0.0741402	-0.00413844	0.0130025	-0.00917193	-0.0225795	-0.00265766	-0.0642926	0.0418085	-0.025495	0.0302229	-0.0542348	0.0230733	-0.15057	0.0355957	0.0455111	-0.0524777	0.000180059		Hip Int/Ext	0.14	2.32402
0.00245407	-0.0242926	-0.0783677	-0.0722957	-0.0769113	0.00215999	0.0147102	-0.00641062	-0.0284443	0.000458388	-0.0513325	0.03526	-0.0372062	0.044111	-0.0424944	0.0281952	-0.15548	0.0428976	0.0193893	-0.0658344	-0.0201223		Hip Int/Ext	0.16	0.978261
0.00200623	-0.0250271	-0.0811984	-0.0716443	-0.0749777	0.00509681	0.0134954	-0.00220979	-0.0267356	0.000550293	-0.0430758	0.03135	-0.0366992	0.048628	-0.0355099	0.0274982	-0.149191	0.038288	0.0109788	-0.0576259	-0.0269271		Hip Int/Ext	0.18	2.55039
0.00210578	-0.0252498	-0.0836019	-0.0726594	-0.071203	0.00649791	0.012648	-0.000377063	-0.0181517	-0.00584459	-0.0462649	0.0255335	-0.0311448	0.0531495	-0.03025	0.0215993	-0.118246	0.0329107	0.0148194	-0.0466169	-0.00949255		Hip Int/Ext	0.2	4.77121
0.00282711	-0.0267843	-0.0853261	-0.0731196	-0.0669534	0.00661688	0.012641	-0.00103415	-0.00740002	-0.0142952	-0.0572064	0.0225634	-0.0239933	0.0518258	-0.028412	0.0149188	-0.0826979	0.025164	0.00869338	-0.0283726	0.0152191		Hip Int/Ext	0.22	5.03572
0.0039056	-0.0278422	-0.0883641	-0.0721792	-0.0649382	0.00645627	0.0141431	-0.00104853	-0.00365902	-0.0163635	-0.0557983	0.0281714	-0.0277721	0.0541071	-0.0288478	0.00839464	-0.0553981	0.0222262	-0.00508543	-0.0217065	0.0404246		Hip Int/Ext	0.24	3.78084
0.00505813	-0.0289614	-0.0914697	-0.0722345	-0.0638851	0.00618038	0.0125287	-0.000407328	-0.00616084	-0.0168489	-0.0487701	0.0324825	-0.0353722	0.0558616	-0.0299129	0.000865543	-0.034781	0.0229551	-0.0221535	-0.0317377	0.0451999		Hip Int/Ext	0.26	2.1937
0.00571304	-0.029582	-0.0943158	-0.0722786	-0.0628598	0.00533259	0.0103088	0.00401381	-0.0095182	-0.0159688	-0.0431578	0.036565	-0.0409235	0.0596429	-0.0270099	-0.0020114	-0.019874	0.0338998	-0.0362267	-0.0331082	0.042686		Hip Int/Ext	0.28	1.81094
0.00581986	-0.0282992	-0.0976335	-0.0738173	-0.0625685	0.00305512	0.00823409	0.00513615	-0.0127224	-0.0142801	-0.0356654	0.0378803	-0.0419837	0.0649422	-0.0203289	-0.00363469	-0.00903207	0.048095	-0.0435271	-0.0219871	0.047826		Hip Int/Ext	0.3	2.00184
0.0054122	-0.0268424	-0.0993442	-0.0765116	-0.0627003	0.00122374	0.00567481	0.0039551	-0.0148696	-0.0135432	-0.033546	0.0337319	-0.0359676	0.0694368	-0.0133153	-0.0105847	0.000692204	0.0575751	-0.0466766	-0.00810458	0.0512186		Hip Int/Ext	0.32	2.3276
0.00481317	-0.025367	-0.100657	-0.0777826	-0.061348	-0.00277028	0.00300336	0.00454961	-0.0168576	-0.0145432	-0.0281334	0.033027	-0.030331	0.0722264	-0.0026815	-0.0224878	0.00312309	0.0627966	-0.0444343	0.00431324	0.0517054		Hip Int/Ext	0.34	3.07295
0.0043421	-0.023785	-0.1025	-0.0786837	-0.0619195	-0.00649062	-0.000270937	0.00594124	-0.018667	-0.0146401	-0.019266	0.0348075	-0.0212361	0.0729494	0.00949554	-0.0320279	0.00726235	0.064601	-0.0410422	0.00953007	0.0440283		Hip Int/Ext	0.36	4.55864
0.00418852	-0.0227402	-0.104877	-0.0806916	-0.0652608	-0.00781905	-0.00519892	0.00695037	-0.0227772	-0.0123647	-0.0100917	0.0350011	-0.00508153	0.0688481	0.0261799	-0.0343169	0.0183214	0.0728718	-0.0361533	0.0151298	0.0298072		Hip Int/Ext	0.38	5.55233
0.00388266	-0.0222365	-0.108409	-0.0819474	-0.0682177	-0.00742935	-0.01043	0.00953575	-0.0267348	-0.0106462	8.63262e-05	0.0347478	0.0090825	0.0618654	0.0420003	-0.0290131	0.0298512	0.0883915	-0.0218961	0.0271144	0.0181447		Hip Int/Ext	0.4	5.49366
0.00351127	-0.02194	-0.110496	-0.0835437	-0.0697131	-0.00537584	-0.0170081	0.0101133	-0.0304269	-0.0077942	0.00928699	0.0330472	0.0211446	0.0532041	0.0520077	-0.0218109	0.0394796	0.104942	-0.00628318	0.0425499	0.00771074		Hip Int/Ext	0.42	4.52884
0.00311326	-0.021911	-0.11097	-0.0850613	-0.071018	-0.000261261	-0.0251731	0.00556401	-0.0344592	-0.00248642	0.0191285	0.0296615	0.033267	0.0406588	0.0557631	-0.0160531	0.0481403	0.117086	-9.77878e-05	0.0534767	-0.00126794		Hip Int/Ext	0.44	3.60481
0.00270024	-0.0229181	-0.110426	-0.0862681	-0.0719956	0.00580856	-0.0308711	-0.00111095	-0.0373614	0.00233469	0.0276619	0.0250093	0.0416464	0.0277678	0.0593352	-0.0117375	0.0544853	0.123569	-0.00189987	0.0551042	-0.00247578		Hip Int/Ext	0.46	3.51177
0.00241829	-0.0256081	-0.109263	-0.0862611	-0.0736986	0.0110129	-0.0352136	-0.0058442	-0.0381999	0.00533898	0.0315863	0.0239169	0.0445656	0.0148938	0.0644094	-0.0091186	0.059552	0.12748	-0.00699989	0.0587757	0.00217525		Hip Int/Ext	0.48	3.68766
0.00245169	-0.0296543	-0.107329	-0.0869454	-0.0772616	0.0171265	-0.0393813	-0.00826935	-0.0368717	0.00893687	0.0301429	0.0215947	0.0482012	0.00111172	0.0684949	-0.00372154	0.0636564	0.122455	-0.00982333	0.0593313	0.00105408		Hip Int/Ext	0.5	3.07285
0.00264166	-0.034943	-0.104037	-0.0885723	-0.0826042	0.0243347	-0.0411669	-0.00733956	-0.0355426	0.00891441	0.0263312	0.0185516	0.0518383	-0.0103013	0.0715749	-0.00156886	0.0670543	0.115599	-0.0050397	0.0538525	-0.0121409		Hip Int/Ext	0.52	2.186
0.00302655	-0.0409371	-0.099594	-0.0886328	-0.0871378	0.0315629	-0.0400909	-0.00363064	-0.0341908	0.00629009	0.026714	0.0206474	0.0545926	-0.0204717	0.0751235	-0.0001732	0.061799	0.110053	-0.00417495	0.0542608	-0.0184545		Hip Int/Ext	0.54	1.06404
0.00384201	-0.0463522	-0.09394	-0.0866496	-0.089173	0.0387456	-0.0354926	-0.000268287	-0.0362039	0.00640499	0.028629	0.0218732	0.0569175	-0.0236642	0.0764747	0.00270047	0.0583232	0.0971614	-0.00683395	0.0592343	-0.0153996		Hip Int/Ext	0.56	-0.812372
0.00506315	-0.0533414	-0.0875913	-0.0847376	-0.0908762	0.0429796	-0.0326049	0.00191453	-0.0370241	0.00784055	0.0259365	0.0110671	0.0602613	-0.0276165	0.0700839	0.00551554	0.0626416	0.0746367	-0.00827658	0.0508826	-0.0184948		Hip Int/Ext	0.58	-2.56306
0.00709367	-0.0592613	-0.0825356	-0.081007	-0.0881465	0.0411776	-0.0302338	0.00226584	-0.0370723	0.00715426	0.0192133	0.00155332	0.0585768	-0.0349236	0.0562724	0.00114928	0.0688505	0.0543452	-0.0145979	0.0505686	-0.00890354		Hip Int/Ext	0.6	-5.29484
0.00897493	-0.0645506	-0.0790785	-0.0785945	-0.0835835	0.0342474	-0.0272073	0.00403894	-0.0308288	0.00197196	0.0133098	-0.00998142	0.0463558	-0.0391204	0.0443351	-0.0171502	0.0855277	0.0363595	-0.0189552	0.0489847	0.00482614		Hip Int/Ext	0.62	-7.81869
0.0103623	-0.0672308	-0.0773742	-0.0763651	-0.0789235	0.0277658	-0.0213477	0.00453046	-0.0215388	0.00353345	0.0148753	-0.0208698	0.0341081	-0.0461226	0.0329487	-0.0426334	0.102915	0.0151618	-0.0282197	0.0469583	0.0154218		Hip Int/Ext	0.64	-9.52986
0.0108334	-0.0677464	-0.075864	-0.0734803	-0.0753449	0.0233225	-0.0148418	0.00639869	-0.0110449	0.0126059	0.0216244	-0.0264096	0.0324695	-0.056395	0.023855	-0.0623396	0.111404	0.000988962	-0.046425	0.0437344	0.0117301		Hip Int/Ext	0.66	-9.55187
0.0103872	-0.0664532	-0.0751442	-0.0695724	-0.0703966	0.0183813	-0.00831185	0.00930604	-0.00165121	0.0193252	0.0322609	-0.0341783	0.0299741	-0.0695258	0.0172403	-0.0770573	0.109444	-0.0100722	-0.0520274	0.0373891	0.00148578		Hip Int/Ext	0.68	-8.31522
0.00948288	-0.0638917	-0.0746978	-0.0670304	-0.0657464	0.0126462	-0.00306714	0.0143219	0.00524644	0.0229127	0.0435139	-0.0424054	0.0262611	-0.0815279	0.0114868	-0.0752945	0.0991689	-0.0220476	-0.0546365	0.0339168	-0.00728091		Hip Int/Ext	0.7	-7.39364
0.00838915	-0.0609525	-0.0755878	-0.067077	-0.06184	0.00593318	-0.000720528	0.0229286	0.00856447	0.018652	0.0495424	-0.0521643	0.0211072	-0.0918432	0.0120887	-0.0663298	0.0828197	-0.0284596	-0.0479891	0.0313498	-0.00833415		Hip Int/Ext	0.72	-7.85782
0.00730283	-0.0566299	-0.0774639	-0.0698299	-0.0584878	-0.000498094	0.00037367	0.0328234	0.0128744	0.00732152	0.04622	-0.0602765	0.0154973	-0.099823	0.0130069	-0.0621529	0.0604725	-0.0311754	-0.029025	0.0296122	0.00688392		Hip Int/Ext	0.74	-9.22627
0.00595827	-0.0520067	-0.079774	-0.0723957	-0.0532846	-0.00400072	0.00112366	0.0454752	0.0202433	-0.00601579	0.0295163	-0.0643316	0.0118062	-0.103498	0.00846903	-0.0566019	0.0355467	-0.0313987	-0.00752203	0.027382	0.0232054		Hip Int/Ext	0.76	-9.76103
0.00459359	-0.044232	-0.0811089	-0.0755429	-0.0511587	-0.0031287	0.00157546	0.0512248	0.0276136	-0.012795	0.0184579	-0.0590296	0.00982726	-0.103721	-0.00133939	-0.0504218	0.0178736	-0.0384783	0.0216849	0.0123916	0.0162353		Hip Int/Ext	0.78	-7.6017
0.00278476	-0.036575	-0.0812264	-0.0765895	-0.0519848	-0.00107308	0.00176882	0.0523578	0.0296125	-0.0132876	0.010965	-0.043522	0.0127025	-0.100553	-0.00991824	-0.0222729	0.0101041	-0.0528948	0.0399964	-0.00713632	-0.00288161		Hip Int/Ext	0.8	-3.32367
0.000322475	-0.0334175	-0.0835119	-0.071719	-0.0541681	7.50678e-05	0.00607705	0.0579255	0.0285824	-0.0102771	0.00418998	-0.0196831	0.019768	-0.0936226	-0.015001	0.0244652	0.00765784	-0.0676199	0.0298898	-0.0332685	-0.0244349		Hip Int/Ext	0.82	-0.301795
-0.00188916	-0.0318459	-0.0856206	-0.0627241	-0.0575716	0.00454756	0.0135318	0.0599478	0.0267719	-0.00496309	-0.00282835	-0.00125777	0.023381	-0.0809517	-0.0248764	0.0627809	0.00416164	-0.0779251	0.017048	-0.0654973	-0.0528227		Hip Int/Ext	0.84	1.43648
-0.00319752	-0.0311028	-0.0861681	-0.0518635	-0.0603472	0.011533	0.0240178	0.0589311	0.0228794	-0.00262978	-0.00908024	0.0104121	0.0215213	-0.0644347	-0.032372	0.0842269	-0.00612031	-0.0831523	0.00574605	-0.0940898	-0.0552002		Hip Int/Ext	0.86	2.17153
-0.00369491	-0.0338119	-0.0841981	-0.0419397	-0.0629211	0.0158489	0.0321244	0.0566549	0.0219126	-0.00870541	-0.0209681	0.0110309	0.0181311	-0.0523791	-0.0431522	0.0914761	-0.0206033	-0.0880125	0.00158117	-0.106751	-0.0424373		Hip Int/Ext	0.88	2.09334
-0.00289417	-0.0371081	-0.0798576	-0.0365341	-0.0646197	0.0148162	0.0368781	0.0547331	0.024258	-0.022898	-0.0366384	0.000684092	0.00760845	-0.0444584	-0.0530516	0.0815666	-0.0388122	-0.102832	0.00862684	-0.101179	-0.0283944		Hip Int/Ext	0.9	1.27436
-0.00190559	-0.0429506	-0.0746236	-0.0346717	-0.0638031	0.0124566	0.0349375	0.0549268	0.0262775	-0.0402004	-0.05148	-0.0154852	-0.00191455	-0.0493971	-0.0585008	0.0667088	-0.0602057	-0.108979	0.011503	-0.0899075	-0.0153314		Hip Int/Ext	0.92	0.31724
-0.000393112	-0.0450589	-0.0715921	-0.0379612	-0.0645128	0.00802475	0.0315194	0.0499232	0.0232709	-0.0454119	-0.0545327	-0.0405096	-0.0138139	-0.0499333	-0.0589598	0.0528528	-0.0719832	-0.114432	0.0114535	-0.0829165	0.00688369		Hip Int/Ext	0.94	-0.102099
0.00112392	-0.0436627	-0.0716898	-0.0430516	-0.0665121	0.00609849	0.0264794	0.0358746	0.0144251	-0.0335835	-0.0416783	-0.0726346	-0.0333257	-0.0428062	-0.0647568	0.0371734	-0.0709409	-0.108658	0.00762767	-0.0827979	0.0183249		Hip Int/Ext	0.96	-0.559669
0.00098136	-0.0458692	-0.0747201	-0.04293	-0.0667488	0.00395344	0.0281601	0.0352698	0.0110406	-0.0251717	-0.0427879	-0.0952019	-0.0562193	-0.0397417	-0.0663056	0.0267339	-0.0842324	-0.0973926	0.00378836	-0.0718866	0.0172918		Hip Int/Ext	0.98	-1.66174
0.00046429	-0.0467325	-0.0767738	-0.0442469	-0.0692934	0.00330615	0.0279512	0.0350035	0.00723643	-0.0121071	-0.0370637	-0.110511	-0.0849178	-0.0319831	-0.0597151	0.00248115	-0.0927062	-0.0785002	0.00672574	-0.0719864	0.0174825		Hip Int/Ext	1	-3.7912
-0.0510064	-0.0266346	0.0303307	0.00590807	-0.0233627	0.0383117	0.0385654	-0.0418374	0.034555	0.0341442	0.171001	-0.0829386	-0.0170612	0.0103758	-0.0650809	-0.0148768	0.0161824	0.0108314	0.0190749	-0.0572482	0.0485587		Knee Flx/Ext	0	13.0246
-0.0533266	-0.0205954	0.0309353	-0.00685298	-0.0260157	0.0224021	0.04115	-0.0466745	0.0243142	0.0576511	0.155483	-0.0880709	-0.00571965	0.0248603	-0.0559682	-0.00540596	0.0225647	-0.0035631	0.011002	-0.0775464	0.0429767		Knee Flx/Ext	0.02	13.3083
-0.0577365	-0.0158009	0.0383035	-0.0190766	-0.0320951	0.0166404	0.0490321	-0.0615582	0.012501	0.0820031	0.141119	-0.100986	0.00337415	0.0377846	-0.045213	-0.00571108	0.0215049	-0.013541	0.0196144	-0.0695696	0.0512413		Knee Flx/Ext	0.04	13.3101
-0.0637616	-0.011848	0.0487827	-0.0329922	-0.0439563	0.00961851	0.0555082	-0.0719451	-0.00424191	0.102606	0.129916	-0.101114	0.0255487	0.0499207	-0.0156247	-0.000451875	0.0102431	-0.0175662	0.0137699	-0.0540294	0.0518336		Knee Flx/Ext	0.06	13.3344
-0.0679927	-0.00570061	0.0593194	-0.0447087	-0.0502239	0.0042436	0.0557346	-0.0733318	-0.0191067	0.116286	0.113353	-0.0917236	0.0420032	0.056838	0.00663473	0.00935005	-0.00394888	-0.00504421	0.00487751	-0.0450444	0.0402486		Knee Flx/Ext	0.08	14.4378
-0.0694834	8.8715e-05	0.0691921	-0.0542711	-0.0547614	0.000332292	0.058949	-0.066285	-0.0289252	0.126121	0.0938146	-0.0831959	0.0491076	0.0659851	0.0232845	0.0208501	-0.0178449	0.0114702	0.00521405	-0.029676	0.0297476		Knee Flx/Ext	0.1	15.1111
-0.0695986	0.00170799	0.0772103	-0.0596233	-0.0593088	-0.00310212	0.0635586	-0.0556973	-0.0326808	0.126877	0.0699104	-0.0771707	0.0511597	0.0675141	0.0340122	0.0282344	-0.0238212	0.0252619	0.00984542	-0.0177415	0.00889737		Knee Flx/Ext	0.12	14.6591
-0.0683773	0.00231961	0.0832469	-0.0624093	-0.0635868	-0.00653921	0.0687391	-0.0461924	-0.0325636	0.121082	0.0463334	-0.0678689	0.0503737	0.0617067	0.0384134	0.0363408	-0.0264517	0.0327786	0.0128387	-0.0130507	-0.00574365		Knee Flx/Ext	0.14	14.2543
-0.0658359	0.00252375	0.0876408	-0.0631904	-0.0653104	-0.00945487	0.0739716	-0.0383396	-0.0294436	0.111842	0.0269202	-0.0580735	0.0452056	0.0531796	0.0391876	0.0460087	-0.0309107	0.0373224	0.007175	-0.0125499	-0.0123635		Knee Flx/Ext	0.16	13.5387
-0.0626192	0.0014507	0.0913797	-0.0635843	-0.0640685	-0.0123653	0.076843	-0.0315415	-0.0244272	0.100886	0.0113961	-0.0533651	0.0389295	0.0466659	0.0396788	0.0546961	-0.0283516	0.0402195	-0.00594506	-0.0179921	-0.0208784		Knee Flx/Ext	0.18	12.2907
-0.0593541	-0.000831544	0.0943239	-0.063789	-0.0607814	-0.0158673	0.0778317	-0.023466	-0.017391	0.0873346	0.000647401	-0.0472756	0.0353572	0.0424521	0.041547	0.0572152	-0.023107	0.0419081	-0.0161808	-0.0225705	-0.0320864		Knee Flx/Ext	0.2	10.711
-0.0563296	-0.00378836	0.0956665	-0.0644215	-0.0578963	-0.0177869	0.0785586	-0.0156673	-0.0101822	0.0718665	-0.00934824	-0.0423028	0.0319707	0.0393292	0.0426206	0.0559699	-0.00951874	0.0402224	-0.0211521	-0.0304096	-0.0430979		Knee Flx/Ext	0.22	9.8516
-0.053389	-0.00655063	0.0956049	-0.0641215	-0.0548186	-0.0195748	0.0796939	-0.00732334	-0.0021602	0.0566359	-0.0204423	-0.0378305	0.0291826	0.0367167	0.0416386	0.055428	0.00674092	0.0373604	-0.0241471	-0.0317992	-0.0515342		Knee Flx/Ext	0.24	9.20939
-0.0505117	-0.00901759	0.0950444	-0.0642267	-0.0523379	-0.0222736	0.0809282	-0.000420889	0.00597	0.0422585	-0.0318832	-0.0351798	0.0246759	0.0361986	0.0388564	0.0541314	0.0184242	0.0352146	-0.0276127	-0.0226983	-0.056585		Knee Flx/Ext	0.26	8.23356
[truncated: 139 more rows]
